# Supplementary material for: Whole exome sequencing reveals rare variants linked to congenital pouch colon
Source: Sci Rep. 2018 Apr 27;8:6646. doi: 10.1038/s41598-018-24967-y (PMC5923232; doi:10.1038/s41598-018-24967-y)
Supplement: Supplementary file 1 — Supplementary_Table 1 [file 41598_2018_24967_MOESM1_ESM.xls]

## Sheet: Table_1
#Uploaded_variation	Location	Allele	Consequence	IMPACT	SYMBOL	Gene	Feature_type
rs10000250	4:15480853-15480853	G	intron_variant	MODIFIER	CC2D2A	ENSG00000048342	Transcript
rs10003009	4:1057061-1057061	A	intron_variant	non_coding_transcript_variant	MODIFIER	RNF212	ENSG00000178222
rs10003543	4:176214469-176214469	A	3_prime_UTR_variant	MODIFIER	ASB5	ENSG00000164122	Transcript
rs10004505	4:73572281-73572281	A	3_prime_UTR_variant	MODIFIER	RASSF6	ENSG00000169435	Transcript
rs10004516	4:110477052-110477052	G	missense_variant	MODERATE	ENPEP	ENSG00000138792	Transcript
rs10009228	4:40354405-40354405	G	missense_variant	MODERATE	CHRNA9	ENSG00000174343	Transcript
rs10010297	4:152829766-152829766	A	intron_variant	MODIFIER	ARFIP1	ENSG00000164144	Transcript
rs1001072	4:100762418-100762418	G	intron_variant	non_coding_transcript_variant	MODIFIER	EMCN	ENSG00000164035
rs1001110	2:206718491-206718491	T	upstream_gene_variant	MODIFIER	DYTN	ENSG00000232125	Transcript
rs10016022	4:10445282-10445282	G	synonymous_variant	LOW	ZNF518B	ENSG00000178163	Transcript
rs1001619	15:58185308-58185308	G	3_prime_UTR_variant	MODIFIER	AQP9	ENSG00000103569	Transcript
rs1001669	11:20452109-20452109	A	intron_variant	NMD_transcript_variant	MODIFIER	PRMT3	ENSG00000185238
rs10017461	4:94610266-94610266	G	intron_variant	MODIFIER	PDLIM5	ENSG00000163110	Transcript
rs10018943	4:68053899-68053899	A	3_prime_UTR_variant	MODIFIER	TMPRSS11F	ENSG00000198092	Transcript
rs10020331	4:169749441-169749441	C	intron_variant	MODIFIER	HPF1	ENSG00000056050	Transcript
rs10022432	4:3493719-3493719	A	3_prime_UTR_variant	MODIFIER	DOK7	ENSG00000175920	Transcript
rs10028124	4:128946125-128946125	A	missense_variant	MODERATE	SCLT1	ENSG00000151466	Transcript
rs10028490	4:158126450-158126450	T	3_prime_UTR_variant	MODIFIER	FAM198B	ENSG00000164125	Transcript
rs10029498	4:169745043-169745043	A	intron_variant	MODIFIER	HPF1	ENSG00000056050	Transcript
rs10029608	4:64567627-64567627	T	intergenic_variant	MODIFIER	-	-	-
rs1003000	5:33457513-33457513	A	intron_variant	MODIFIER	TARS	ENSG00000113407	Transcript
rs10032098	4:176221625-176221625	A	intron_variant	MODIFIER	ASB5	ENSG00000164122	Transcript
rs1003226	7:135361800-135361800	T	3_prime_UTR_variant	MODIFIER	CNOT4	ENSG00000080802	Transcript
rs1003842	17:41489769-41489769	G	synonymous_variant	LOW	KRT36	ENSG00000126337	Transcript
rs10038561	5:148089051-148089051	G	intron_variant	MODIFIER	SPINK5	ENSG00000133710	Transcript
rs1003857	6:166538776-166538776	A	synonymous_variant	LOW	RPS6KA2	ENSG00000071242	Transcript
rs10040443	5:142314028-142314028	T	3_prime_UTR_variant	MODIFIER	SPRY4	ENSG00000187678	Transcript
rs10040749	5:112170372-112170372	A	splice_region_variant	intron_variant	LOW	EPB41L4A	ENSG00000129595
rs10043295	5:72447197-72447197	C	intron_variant	MODIFIER	ZNF366	ENSG00000178175	Transcript
rs10046576	7:5481588-5481588	C	3_prime_UTR_variant	MODIFIER	FBXL18	ENSG00000155034	Transcript
rs10047	2:241725564-241725564	C	3_prime_UTR_variant	MODIFIER	ING5	ENSG00000168395	Transcript
rs10050631	5:172337170-172337170	G	3_prime_UTR_variant	MODIFIER	SH3PXD2B	ENSG00000174705	Transcript
rs10054504	5:32000377-32000377	C	intron_variant	MODIFIER	PDZD2	ENSG00000133401	Transcript
rs1005694	21:36071360-36071360	C	intron_variant	MODIFIER	CBR1	ENSG00000159228	Transcript
rs1006030	15:86988050-86988050	C	synonymous_variant	LOW	AGBL1	ENSG00000273540	Transcript
rs1006100	12:124326422-124326422	T	intron_variant	MODIFIER	NCOR2	ENSG00000196498	Transcript
rs1006416	13:37590308-37590308	A	intron_variant	MODIFIER	POSTN	ENSG00000133110	Transcript
rs10067015	5:107879929-107879929	C	intron_variant	MODIFIER	FBXL17	ENSG00000145743	Transcript
rs10068763	5:181059785-181059785	C	missense_variant	MODERATE	BTNL9	ENSG00000165810	Transcript
rs1006898	2:27201628-27201628	A	intron_variant	MODIFIER	SLC5A6	ENSG00000138074	Transcript
rs10069990	5:129738676-129738676	C	3_prime_UTR_variant	MODIFIER	ADAMTS19	ENSG00000145808	Transcript
rs1007337	22:39385580-39385580	T	3_prime_UTR_variant	MODIFIER	SYNGR1	ENSG00000100321	Transcript
rs10074729	5:17655230-17655230	T	upstream_gene_variant	MODIFIER	RP11-432M8.18	ENSG00000248337	Transcript
rs10082	14:96093454-96093454	T	3_prime_UTR_variant	MODIFIER	C14orf132	ENSG00000227051	Transcript
rs10083683	15:84616166-84616166	G	intron_variant	MODIFIER	ZSCAN2	ENSG00000176371	Transcript
rs1008530	22:26499371-26499371	A	downstream_gene_variant	MODIFIER	SRRD	ENSG00000100104	Transcript
rs10089142	8:22034428-22034428	A	intron_variant	MODIFIER	NPM2	ENSG00000158806	Transcript
rs10091130	8:130361641-130361641	G	intron_variant	MODIFIER	ASAP1	ENSG00000153317	Transcript
rs10091401	8:144107695-144107695	C	downstream_gene_variant	MODIFIER	MAF1	ENSG00000179632	Transcript
rs1009896	1:207890121-207890121	G	intron_variant	MODIFIER	CD34	ENSG00000174059	Transcript
rs10099789	8:143309754-143309754	T	intron_variant	MODIFIER	TOP1MT	ENSG00000184428	Transcript
rs1010033	1:155948089-155948089	A	intron_variant	MODIFIER	ARHGEF2	ENSG00000116584	Transcript
rs10100489	8:73653036-73653036	T	intron_variant	MODIFIER	STAU2	ENSG00000040341	Transcript
rs10100790	8:73653045-73653045	A	intron_variant	MODIFIER	STAU2	ENSG00000040341	Transcript
rs1010113	1:18745258-18745258	C	3_prime_UTR_variant	MODIFIER	PAX7	ENSG00000009709	Transcript
rs1010169	22:39382162-39382162	G	downstream_gene_variant	MODIFIER	SYNGR1	ENSG00000100321	Transcript
rs1010170	22:39382322-39382322	C	downstream_gene_variant	MODIFIER	SYNGR1	ENSG00000100321	Transcript
rs1010208	5:130990246-130990246	C	non_coding_transcript_exon_variant	non_coding_transcript_variant	MODIFIER	RP11-114H7.1	ENSG00000244192
rs10103	4:119035530-119035530	T	intron_variant	MODIFIER	SYNPO2	ENSG00000172403	Transcript
rs1010425	19:51417359-51417359	T	synonymous_variant	LOW	SIGLEC10	ENSG00000142512	Transcript
rs10105577	8:3708584-3708584	C	intron_variant	MODIFIER	CSMD1	ENSG00000183117	Transcript
rs10105599	8:3708639-3708639	G	intron_variant	MODIFIER	CSMD1	ENSG00000183117	Transcript
rs10105643	8:142876470-142876470	C	intron_variant	MODIFIER	CYP11B1	ENSG00000160882	Transcript
rs1010584	1:6519783-6519783	T	downstream_gene_variant	MODIFIER	NOL9	ENSG00000162408	Transcript
rs10106945	8:112829810-112829810	A	intron_variant	MODIFIER	CSMD3	ENSG00000164796	Transcript
rs10109736	8:123651529-123651529	T	intron_variant	MODIFIER	KLHL38	ENSG00000175946	Transcript
rs10110624	8:10725693-10725693	G	3_prime_UTR_variant	MODIFIER	SOX7	ENSG00000171056	Transcript
rs10111451	8:80171625-80171625	C	upstream_gene_variant	MODIFIER	TPD52	ENSG00000076554	Transcript
rs1011320	19:18162237-18162237	C	missense_variant	MODERATE	PIK3R2	ENSG00000105647	Transcript
rs10115191	9:34729455-34729455	G	5_prime_UTR_variant	MODIFIER	FAM205A	ENSG00000205108	Transcript
rs10115249	9:129861589-129861589	C	synonymous_variant	LOW	USP20	ENSG00000136878	Transcript
rs10115279	9:129861744-129861744	C	intron_variant	MODIFIER	USP20	ENSG00000136878	Transcript
rs10117333	9:136207605-136207605	C	3_prime_UTR_variant	MODIFIER	QSOX2	ENSG00000165661	Transcript
rs10117709	9:112817728-112817728	C	synonymous_variant	LOW	SNX30	ENSG00000148158	Transcript
rs10117795	9:137107768-137107768	G	downstream_gene_variant	MODIFIER	DPP7	ENSG00000176978	Transcript
rs1012314	12:97245271-97245271	C	intergenic_variant	MODIFIER	-	-	-
rs1012315	12:97245366-97245366	G	intergenic_variant	MODIFIER	-	-	-
rs10123375	9:136852540-136852540	A	downstream_gene_variant	MODIFIER	PHPT1	ENSG00000054148	Transcript
rs10124224	9:129861638-129861638	A	intron_variant	MODIFIER	USP20	ENSG00000136878	Transcript
rs10125413	9:111706798-111706798	G	intron_variant	MODIFIER	C9orf84	ENSG00000165181	Transcript
rs1012552	11:26624347-26624347	T	intron_variant	MODIFIER	ANO3	ENSG00000134343	Transcript
rs10126146	X:85108134-85108134	C	missense_variant	MODERATE	SATL1	ENSG00000184788	Transcript
rs1012899	6:25604863-25604863	A	missense_variant	MODERATE	CARMIL1	ENSG00000079691	Transcript
rs10131300	14:72472787-72472787	A	intron_variant	MODIFIER	RGS6	ENSG00000182732	Transcript
rs10132619	14:77339033-77339033	A	3_prime_UTR_variant	MODIFIER	TMED8	ENSG00000100580	Transcript
rs10133301	14:104712857-104712857	C	synonymous_variant	LOW	INF2	ENSG00000203485	Transcript
rs10134160	14:96281649-96281649	C	3_prime_UTR_variant	MODIFIER	ATG2B	ENSG00000066739	Transcript
rs10134425	14:77734049-77734049	T	intron_variant	MODIFIER	SNW1	ENSG00000100603	Transcript
rs10138253	14:64053698-64053698	A	intron_variant	MODIFIER	SYNE2	ENSG00000054654	Transcript
rs10139625	14:36517068-36517068	T	3_prime_UTR_variant	MODIFIER	NKX2-1	ENSG00000136352	Transcript
rs10144094	14:19932391-19932391	C	upstream_gene_variant	MODIFIER	OR4K1	ENSG00000155249	Transcript
rs10144469	14:73491067-73491067	G	missense_variant	MODERATE	C14orf169	ENSG00000170468	Transcript
rs10145152	14:85625071-85625071	A	3_prime_UTR_variant	MODIFIER	FLRT2	ENSG00000185070	Transcript
rs10145724	14:91475998-91475998	A	intron_variant	NMD_transcript_variant	MODIFIER	PPP4R3A	ENSG00000100796
rs10145809	14:91476063-91476063	G	intron_variant	NMD_transcript_variant	MODIFIER	PPP4R3A	ENSG00000100796
rs10146207	14:39386839-39386839	C	intron_variant	MODIFIER	CTAGE5	ENSG00000150527	Transcript
rs1014659	13:42321030-42321030	T	3_prime_UTR_variant	MODIFIER	AKAP11	ENSG00000023516	Transcript
rs10147289	14:78282023-78282023	T	intron_variant	MODIFIER	NRXN3	ENSG00000021645	Transcript
rs1014866	4:125491420-125491420	G	synonymous_variant	LOW	FAT4	ENSG00000196159	Transcript
rs10150863	14:39315761-39315761	T	intron_variant	MODIFIER	CTAGE5	ENSG00000150527	Transcript
rs10151147	14:24369009-24369009	C	intron_variant	MODIFIER	NFATC4	ENSG00000100968	Transcript
rs10153505	19:652948-652948	G	intron_variant	MODIFIER	RNF126	ENSG00000070423	Transcript
rs10153761	2:39034927-39034927	T	intron_variant	MODIFIER	SOS1	ENSG00000115904	Transcript
rs1015517	20:13801763-13801763	G	intron_variant	NMD_transcript_variant	MODIFIER	NDUFAF5	ENSG00000101247
rs10157387	1:17068128-17068128	T	3_prime_UTR_variant	MODIFIER	PADI2	ENSG00000117115	Transcript
rs10157828	1:17068118-17068118	C	3_prime_UTR_variant	MODIFIER	PADI2	ENSG00000117115	Transcript
rs10158625	1:181060979-181060979	T	downstream_gene_variant	MODIFIER	MR1	ENSG00000153029	Transcript
rs10159095	1:116945088-116945088	G	synonymous_variant	LOW	PTGFRN	ENSG00000134247	Transcript
rs10160258	11:8096638-8096638	G	intron_variant	MODIFIER	TUB	ENSG00000166402	Transcript
rs10160391	11:125838303-125838303	T	splice_region_variant	intron_variant	LOW	PATE4	ENSG00000237353
rs10160757	11:3088196-3088196	A	3_prime_UTR_variant	MODIFIER	OSBPL5	ENSG00000021762	Transcript
rs10163109	15:52247476-52247476	T	synonymous_variant	LOW	MYO5C	ENSG00000128833	Transcript
rs10164599	2:169750214-169750214	G	downstream_gene_variant	MODIFIER	KLHL23	ENSG00000213160	Transcript
rs10165177	2:178868253-178868253	G	intron_variant	MODIFIER	CCDC141	ENSG00000163492	Transcript
rs10166395	2:38983980-38983980	C	downstream_gene_variant	MODIFIER	SOS1	ENSG00000115904	Transcript
rs10167187	2:191836667-191836667	G	synonymous_variant	LOW	SDPR	ENSG00000168497	Transcript
rs10168562	2:167715583-167715583	T	non_coding_transcript_exon_variant	non_coding_transcript_variant	MODIFIER	CTAGE14P	ENSG00000214211
rs1017106	7:90414000-90414000	T	3_prime_UTR_variant	MODIFIER	CLDN12	ENSG00000157224	Transcript
rs10173197	2:68175703-68175703	G	downstream_gene_variant	MODIFIER	PPP3R1	ENSG00000221823	Transcript
rs10173807	2:185791930-185791930	T	synonymous_variant	LOW	FSIP2	ENSG00000188738	Transcript
rs10174065	2:196051267-196051267	G	intron_variant	MODIFIER	DNAH7	ENSG00000118997	Transcript
rs10177315	2:37102391-37102391	C	3_prime_UTR_variant	MODIFIER	EIF2AK2	ENSG00000055332	Transcript
rs1017784	12:76764639-76764639	C	intron_variant	MODIFIER	ZDHHC17	ENSG00000186908	Transcript
rs10180257	2:3767660-3767660	G	intron_variant	MODIFIER	DCDC2C	ENSG00000214866	Transcript
rs1018148	15:48610929-48610929	G	intron_variant	MODIFIER	FBN1	ENSG00000166147	Transcript
rs10183479	2:63857980-63857980	A	intron_variant	MODIFIER	UGP2	ENSG00000169764	Transcript
rs1018505	2:31364369-31364369	A	intron_variant	MODIFIER	XDH	ENSG00000158125	Transcript
rs10187359	2:26314631-26314631	C	splice_region_variant	intron_variant	LOW	ADGRF3	ENSG00000173567
rs10188787	2:169750554-169750554	A	downstream_gene_variant	MODIFIER	KLHL23	ENSG00000213160	Transcript
rs10189762	2:223053362-223053362	A	3_prime_UTR_variant	MODIFIER	KCNE4	ENSG00000152049	Transcript
rs1019056	14:73495137-73495137	C	downstream_gene_variant	MODIFIER	C14orf169	ENSG00000170468	Transcript
rs1019152	17:32331987-32331987	A	intron_variant	MODIFIER	C17orf75	ENSG00000108666	Transcript
rs10192010	2:167715588-167715588	G	non_coding_transcript_exon_variant	non_coding_transcript_variant	MODIFIER	CTAGE14P	ENSG00000214211
rs1019229	4:24808262-24808262	C	3_prime_UTR_variant	MODIFIER	CCDC149	ENSG00000181982	Transcript
rs10193043	2:9279282-9279282	A	intron_variant	MODIFIER	ASAP2	ENSG00000151693	Transcript
rs1019608	7:53506196-53506196	T	intergenic_variant	MODIFIER	-	-	-
rs10196117	2:47074485-47074485	C	3_prime_UTR_variant	MODIFIER	TTC7A	ENSG00000068724	Transcript
rs10197082	2:68175698-68175698	C	downstream_gene_variant	MODIFIER	PPP3R1	ENSG00000221823	Transcript
rs1019709	12:40408348-40408348	A	non_coding_transcript_exon_variant	non_coding_transcript_variant	MODIFIER	MUC19	ENSG00000205592
rs10198749	2:209179760-209179760	T	intron_variant	non_coding_transcript_variant	MODIFIER	MEAF6P1	ENSG00000240286
rs10201087	2:26254109-26254109	G	intron_variant	MODIFIER	HADHB	ENSG00000138029	Transcript
rs10201907	2:223053094-223053094	C	synonymous_variant	LOW	KCNE4	ENSG00000152049	Transcript
rs10202632	2:84449039-84449039	A	intron_variant	MODIFIER	SUCLG1	ENSG00000163541	Transcript
rs1020307	15:35542346-35542346	C	intron_variant	MODIFIER	DPH6	ENSG00000134146	Transcript
rs10205042	2:227263824-227263824	T	synonymous_variant	LOW	COL4A3	ENSG00000169031	Transcript
rs10205228	2:20666960-20666960	C	5_prime_UTR_variant	MODIFIER	GDF7	ENSG00000143869	Transcript
rs1020693	18:63597234-63597234	T	synonymous_variant	LOW	SERPINB13	ENSG00000197641	Transcript
rs1020694	18:63597064-63597064	A	missense_variant	MODERATE	SERPINB13	ENSG00000197641	Transcript
rs1020770	1:85129962-85129962	T	intron_variant	MODIFIER	WDR63	ENSG00000162643	Transcript
rs1020771	1:85130292-85130292	C	intron_variant	MODIFIER	WDR63	ENSG00000162643	Transcript
rs10208191	2:208355433-208355433	T	3_prime_UTR_variant	MODIFIER	PIKFYVE	ENSG00000115020	Transcript
rs10208295	2:208355514-208355514	C	3_prime_UTR_variant	MODIFIER	PIKFYVE	ENSG00000115020	Transcript
rs10208406	2:10057488-10057488	C	downstream_gene_variant	MODIFIER	KLF11	ENSG00000172059	Transcript
rs10212261	3:44708347-44708347	A	upstream_gene_variant	MODIFIER	ZNF502	ENSG00000196653	Transcript
rs10212770	4:38993754-38993754	C	synonymous_variant	LOW	TMEM156	ENSG00000121895	Transcript
rs10213360	4:42963142-42963142	C	splice_region_variant	intron_variant	LOW	GRXCR1	ENSG00000215203
rs10214076	5:116015453-116015453	G	intron_variant	MODIFIER	LVRN	ENSG00000172901	Transcript
rs1021580	5:55143638-55143638	A	missense_variant	MODERATE	CDC20B	ENSG00000164287	Transcript
rs10216653	8:140516886-140516886	C	downstream_gene_variant	MODIFIER	AGO2	ENSG00000123908	Transcript
rs10217	19:55519061-55519061	A	3_prime_UTR_variant	MODIFIER	SSC5D	ENSG00000179954	Transcript
rs10217008	8:27237031-27237031	G	intron_variant	MODIFIER	STMN4	ENSG00000015592	Transcript
rs10219559	12:50201662-50201662	C	intron_variant	MODIFIER	LIMA1	ENSG00000050405	Transcript
rs10219748	12:12244736-12244736	T	intron_variant	MODIFIER	LRP6	ENSG00000070018	Transcript
rs10219768	12:12244734-12244734	A	intron_variant	MODIFIER	LRP6	ENSG00000070018	Transcript
rs10220330	14:31825534-31825534	T	intron_variant	MODIFIER	NUBPL	ENSG00000151413	Transcript
rs10224038	7:1482539-1482539	G	splice_region_variant	intron_variant	LOW	INTS1	ENSG00000164880
rs1022477	22:45426007-45426007	A	non_coding_transcript_exon_variant	non_coding_transcript_variant	MODIFIER	RIBC2	ENSG00000128408
rs10224856	7:38743297-38743297	G	intron_variant	MODIFIER	VPS41	ENSG00000006715	Transcript
rs1022714	14:35402201-35402201	G	intron_variant	MODIFIER	NFKBIA	ENSG00000100906	Transcript
rs10227735	7:158664018-158664018	T	intron_variant	MODIFIER	NCAPG2	ENSG00000146918	Transcript
rs10229209	7:100966873-100966873	A	upstream_gene_variant	MODIFIER	MUC12	ENSG00000205277	Transcript
rs10231810	7:29905310-29905310	T	intron_variant	MODIFIER	WIPF3	ENSG00000122574	Transcript
rs10233232	7:48046564-48046564	C	missense_variant	MODERATE	C7orf57	ENSG00000164746	Transcript
rs10233615	7:5739744-5739744	C	intron_variant	NMD_transcript_variant	MODIFIER	RNF216	ENSG00000011275
rs10234309	7:135626419-135626419	A	intron_variant	MODIFIER	NUP205	ENSG00000155561	Transcript
rs10238224	7:98863201-98863201	A	synonymous_variant	LOW	TMEM130	ENSG00000166448	Transcript
rs10239388	7:31642151-31642151	T	intron_variant	MODIFIER	CCDC129	ENSG00000180347	Transcript
rs1024229	1:67047220-67047220	T	intron_variant	MODIFIER	SLC35D1	ENSG00000116704	Transcript
rs1024230	1:67047237-67047237	C	intron_variant	MODIFIER	SLC35D1	ENSG00000116704	Transcript
rs1024621	5:11084077-11084077	C	intron_variant	MODIFIER	CTNND2	ENSG00000169862	Transcript
rs10246451	7:111739578-111739578	A	intron_variant	MODIFIER	DOCK4	ENSG00000128512	Transcript
rs10247428	7:1849986-1849986	G	intron_variant	MODIFIER	MAD1L1	ENSG00000002822	Transcript
rs10247620	7:31643796-31643796	A	missense_variant	MODERATE	CCDC129	ENSG00000180347	Transcript
rs1024843	12:15578810-15578810	T	intron_variant	MODIFIER	PTPRO	ENSG00000151490	Transcript
rs1024947	3:190629889-190629889	G	intron_variant	MODIFIER	IL1RAP	ENSG00000196083	Transcript
rs1024948	3:190629892-190629892	T	intron_variant	MODIFIER	IL1RAP	ENSG00000196083	Transcript
rs10250550	7:1849963-1849963	C	intron_variant	MODIFIER	MAD1L1	ENSG00000002822	Transcript
rs10251056	7:27130315-27130315	G	intron_variant	MODIFIER	HOXA3	ENSG00000105997	Transcript
rs10251414	7:100965547-100965547	G	upstream_gene_variant	MODIFIER	MUC12	ENSG00000205277	Transcript
rs10252031	7:140558041-140558041	G	intron_variant	MODIFIER	DENND2A	ENSG00000146966	Transcript
rs1025254	3:16638099-16638099	C	intron_variant	MODIFIER	DAZL	ENSG00000092345	Transcript
rs1025261	5:135236686-135236686	C	non_coding_transcript_exon_variant	non_coding_transcript_variant	MODIFIER	C5orf66-AS2	ENSG00000249647
rs10252858	7:56290605-56290605	T	non_coding_transcript_exon_variant	non_coding_transcript_variant	MODIFIER	RP11-700P18.1	ENSG00000223559
rs10254073	7:157468808-157468808	C	intron_variant	non_coding_transcript_variant	MODIFIER	AC006372.4	ENSG00000234210
rs10254354	7:38743305-38743305	T	intron_variant	MODIFIER	VPS41	ENSG00000006715	Transcript
rs10255707	7:45915093-45915093	C	intron_variant	MODIFIER	IGFBP3	ENSG00000146674	Transcript
rs10256887	7:900544-900544	T	missense_variant	MODERATE	ADAP1	ENSG00000105963	Transcript
rs1025690	3:53848636-53848636	A	intron_variant	MODIFIER	IL17RB	ENSG00000056736	Transcript
rs10258097	7:30836816-30836816	G	intron_variant	MODIFIER	FAM188B	ENSG00000106125	Transcript
rs10258719	7:138771243-138771243	G	missense_variant	MODERATE	ATP6V0A4	ENSG00000105929	Transcript
rs10258821	7:100966916-100966916	A	upstream_gene_variant	MODIFIER	MUC12	ENSG00000205277	Transcript
rs10259620	7:27162670-27162670	G	3_prime_UTR_variant	MODIFIER	HOXA9	ENSG00000078399	Transcript
rs10264876	7:29905981-29905981	G	intron_variant	MODIFIER	WIPF3	ENSG00000122574	Transcript
rs1026565	12:56744044-56744044	A	intron_variant	MODIFIER	PRIM1	ENSG00000198056	Transcript
rs1026740	4:769175-769175	G	3_prime_UTR_variant	MODIFIER	PCGF3	ENSG00000185619	Transcript
rs1026741	4:769619-769619	C	3_prime_UTR_variant	MODIFIER	PCGF3	ENSG00000185619	Transcript
rs1026994	12:51059891-51059891	T	downstream_gene_variant	MODIFIER	CSRNP2	ENSG00000110925	Transcript
rs10272030	7:81720907-81720907	A	intron_variant	MODIFIER	HGF	ENSG00000019991	Transcript
rs10274041	7:107621111-107621111	T	3_prime_UTR_variant	MODIFIER	BCAP29	ENSG00000075790	Transcript
rs10274451	7:100966813-100966813	T	upstream_gene_variant	MODIFIER	MUC12	ENSG00000205277	Transcript
rs10276604	7:107576293-107576293	G	upstream_gene_variant	MODIFIER	BCAP29	ENSG00000075790	Transcript
rs10277152	7:158591898-158591898	C	upstream_gene_variant	MODIFIER	PTPRN2	ENSG00000155093	Transcript
rs10278640	7:100967872-100967872	T	upstream_gene_variant	MODIFIER	MUC12	ENSG00000205277	Transcript
rs10278857	7:92501975-92501975	T	synonymous_variant	LOW	PEX1	ENSG00000127980	Transcript
rs1027915	3:156537900-156537900	A	downstream_gene_variant	MODIFIER	SSR3	ENSG00000114850	Transcript
rs10280046	7:48295668-48295668	T	intron_variant	MODIFIER	ABCA13	ENSG00000179869	Transcript
rs10280542	7:49506411-49506411	T	intergenic_variant	MODIFIER	-	-	-
rs1028191	5:90672809-90672809	T	intron_variant	MODIFIER	ADGRV1	ENSG00000164199	Transcript
rs10282493	7:8156899-8156899	T	intron_variant	MODIFIER	ICA1	ENSG00000003147	Transcript
rs1028587	14:23470872-23470872	G	intron_variant	MODIFIER	NGDN	ENSG00000129460	Transcript
rs1028588	14:23470877-23470877	G	intron_variant	MODIFIER	NGDN	ENSG00000129460	Transcript
rs1028751	13:31276577-31276577	C	intron_variant	MODIFIER	B3GLCT	ENSG00000187676	Transcript
rs1029365	7:90282987-90282987	A	missense_variant	MODERATE	CFAP69	ENSG00000105792	Transcript
rs1029472	5:131532040-131532040	A	intron_variant	MODIFIER	RAPGEF6	ENSG00000158987	Transcript
rs1029753	19:2576274-2576274	C	intron_variant	MODIFIER	GNG7	ENSG00000176533	Transcript
rs1031848	5:52580569-52580569	G	non_coding_transcript_exon_variant	non_coding_transcript_variant	MODIFIER	MFSD4BP1	ENSG00000250827
rs1032140	6:155164401-155164401	A	intron_variant	MODIFIER	TIAM2	ENSG00000146426	Transcript
rs1032141	6:155164420-155164420	A	synonymous_variant	LOW	TIAM2	ENSG00000146426	Transcript
rs1033544	20:18389987-18389987	C	intron_variant	MODIFIER	DZANK1	ENSG00000089091	Transcript
rs1033638	1:11026660-11026660	G	downstream_gene_variant	MODIFIER	TARDBP	ENSG00000120948	Transcript
rs1033653	6:83582420-83582420	A	intron_variant	MODIFIER	SNAP91	ENSG00000065609	Transcript
rs1033655	6:83593623-83593623	C	synonymous_variant	LOW	SNAP91	ENSG00000065609	Transcript
rs1033863	13:113099137-113099137	A	downstream_gene_variant	MODIFIER	MCF2L	ENSG00000126217	Transcript
rs1034405	3:50559661-50559661	A	missense_variant	MODERATE	C3orf18	ENSG00000088543	Transcript
rs1036005	15:33820624-33820624	T	intron_variant	MODIFIER	RYR3	ENSG00000198838	Transcript
rs1036006	15:33820664-33820664	A	intron_variant	MODIFIER	RYR3	ENSG00000198838	Transcript
rs1036007	15:33820705-33820705	A	intron_variant	MODIFIER	RYR3	ENSG00000198838	Transcript
rs1036199	5:157104725-157104725	A	missense_variant	MODERATE	HAVCR2	ENSG00000135077	Transcript
rs1036261	12:20862676-20862676	G	intron_variant	MODIFIER	SLCO1B3	ENSG00000111700	Transcript
rs1036673	15:74046121-74046121	T	3_prime_UTR_variant	MODIFIER	PML	ENSG00000140464	Transcript
rs1036919	3:64541660-64541660	T	intron_variant	MODIFIER	ADAMTS9	ENSG00000163638	Transcript
rs1037448	11:61367060-61367060	C	intron_variant	MODIFIER	TMEM138	ENSG00000149483	Transcript
rs1037476	4:99031456-99031456	T	intron_variant	MODIFIER	METAP1	ENSG00000164024	Transcript
rs1037495	2:38982285-38982285	G	downstream_gene_variant	MODIFIER	SOS1	ENSG00000115904	Transcript
rs1037747	12:113955223-113955223	G	intron_variant	MODIFIER	RBM19	ENSG00000122965	Transcript
rs1037863	2:84544356-84544356	A	synonymous_variant	LOW	DNAH6	ENSG00000115423	Transcript
rs10379	1:33864466-33864466	C	intron_variant	NMD_transcript_variant	MODIFIER	CSMD2	ENSG00000121904
rs1038308	18:48758216-48758216	C	synonymous_variant	LOW	CTIF	ENSG00000134030	Transcript
rs1038537	6:158771013-158771013	G	intron_variant	MODIFIER	EZR	ENSG00000092820	Transcript
rs1039594	11:66363678-66363678	T	intron_variant	MODIFIER	SLC29A2	ENSG00000174669	Transcript
rs1039937	4:142023978-142023978	A	downstream_gene_variant	MODIFIER	INPP4B	ENSG00000109452	Transcript
rs1040009	2:219386486-219386486	C	intron_variant	MODIFIER	DNPEP	ENSG00000123992	Transcript
rs1040083	15:90224924-90224924	G	intron_variant	MODIFIER	SEMA4B	ENSG00000185033	Transcript
rs10401325	19:1032370-1032370	T	intron_variant	MODIFIER	CNN2	ENSG00000064666	Transcript
rs10401743	19:49653639-49653639	C	synonymous_variant	LOW	SCAF1	ENSG00000126461	Transcript
rs10401984	19:53224338-53224338	C	non_coding_transcript_exon_variant	non_coding_transcript_variant	MODIFIER	NDUFV2P1	ENSG00000267809
rs10402265	19:7670203-7670203	A	intron_variant	MODIFIER	RETN	ENSG00000104918	Transcript
rs1040285	6:109261983-109261983	G	non_coding_transcript_exon_variant	non_coding_transcript_variant	MODIFIER	CCDC162P	ENSG00000203799
rs10402957	19:47751135-47751135	C	intron_variant	MODIFIER	GLTSCR2	ENSG00000105373	Transcript
rs10404258	19:8095928-8095928	T	intron_variant	MODIFIER	FBN3	ENSG00000142449	Transcript
rs10404826	19:2324385-2324385	G	intron_variant	MODIFIER	LSM7	ENSG00000130332	Transcript
rs10405135	19:47755321-47755321	G	intron_variant	MODIFIER	GLTSCR2	ENSG00000105373	Transcript
rs10405535	19:32581179-32581179	G	upstream_gene_variant	MODIFIER	PDCD5	ENSG00000105185	Transcript
rs10406879	19:47755294-47755294	C	intron_variant	MODIFIER	GLTSCR2	ENSG00000105373	Transcript
rs10407137	19:45810567-45810567	T	intron_variant	MODIFIER	RSPH6A	ENSG00000104941	Transcript
rs10407452	19:14864118-14864118	A	non_coding_transcript_exon_variant	non_coding_transcript_variant	MODIFIER	OR7A2P	ENSG00000172148
rs10407516	19:52799200-52799200	G	downstream_gene_variant	MODIFIER	ZNF28	ENSG00000198538	Transcript
rs10407539	19:52799228-52799228	G	downstream_gene_variant	MODIFIER	ZNF28	ENSG00000198538	Transcript
rs1040803	6:125275811-125275811	T	3_prime_UTR_variant	NMD_transcript_variant	MODIFIER	HDDC2	ENSG00000111906
rs10408093	19:33106910-33106910	C	intron_variant	MODIFIER	GPATCH1	ENSG00000076650	Transcript
rs10408156	19:52799369-52799369	T	downstream_gene_variant	MODIFIER	ZNF28	ENSG00000198538	Transcript
rs1040833	14:92810461-92810461	T	intron_variant	MODIFIER	GOLGA5	ENSG00000066455	Transcript
rs1040835	14:92810309-92810309	C	missense_variant	MODERATE	GOLGA5	ENSG00000066455	Transcript
rs10408693	19:2119014-2119014	A	intron_variant	MODIFIER	AP3D1	ENSG00000065000	Transcript
rs10410012	19:52799484-52799484	C	downstream_gene_variant	MODIFIER	ZNF28	ENSG00000198538	Transcript
rs10410544	19:38894892-38894892	C	intron_variant	MODIFIER	SIRT2	ENSG00000068903	Transcript
rs10411464	19:32581360-32581360	C	intron_variant	NMD_transcript_variant	MODIFIER	PDCD5	ENSG00000105185
rs10411865	19:15823846-15823846	G	upstream_gene_variant	MODIFIER	ZNF861P	ENSG00000267235	Transcript
rs10411883	19:35309817-35309817	C	intron_variant	MODIFIER	MAG	ENSG00000105695	Transcript
rs10412355	19:53986388-53986388	T	3_prime_UTR_variant	MODIFIER	CACNG8	ENSG00000142408	Transcript
rs10414166	19:43015290-43015290	C	missense_variant	MODERATE	PSG11	ENSG00000243130	Transcript
rs1041439	21:39199320-39199320	G	missense_variant	MODERATE	BRWD1	ENSG00000185658	Transcript
rs10415431	19:15166216-15166216	A	intron_variant	MODIFIER	NOTCH3	ENSG00000074181	Transcript
rs10415562	19:14799761-14799761	T	missense_variant	MODERATE	OR7C1	ENSG00000127530	Transcript
rs10415889	19:17433356-17433356	T	downstream_gene_variant	MODIFIER	TMEM221	ENSG00000188051	Transcript
rs10415965	19:14864556-14864556	G	non_coding_transcript_exon_variant	non_coding_transcript_variant	MODIFIER	OR7A2P	ENSG00000172148
rs10416265	19:33114394-33114394	G	missense_variant	MODERATE	GPATCH1	ENSG00000076650	Transcript
rs10416425	19:57153977-57153977	C	downstream_gene_variant	MODIFIER	DUXA	ENSG00000258873	Transcript
rs10416777	19:15166112-15166112	T	intron_variant	MODIFIER	NOTCH3	ENSG00000074181	Transcript
rs10417597	19:29699751-29699751	G	downstream_gene_variant	MODIFIER	C19orf12	ENSG00000131943	Transcript
rs10417628	19:2251818-2251818	C	downstream_gene_variant	MODIFIER	SF3A2	ENSG00000104897	Transcript
rs10418582	19:53986885-53986885	G	3_prime_UTR_variant	MODIFIER	CACNG8	ENSG00000142408	Transcript
rs10420016	19:21505800-21505800	G	intron_variant	MODIFIER	ZNF429	ENSG00000197013	Transcript
rs1042044	6:39073726-39073726	C	missense_variant	MODERATE	GLP1R	ENSG00000112164	Transcript
rs1042078	15:48410676-48410676	A	3_prime_UTR_variant	MODIFIER	FBN1	ENSG00000166147	Transcript
rs1042114	1:28812463-28812463	T	missense_variant	MODERATE	OPRD1	ENSG00000116329	Transcript
rs10421191	19:52227089-52227089	G	3_prime_UTR_variant	MODIFIER	PPP2R1A	ENSG00000105568	Transcript
rs10421769	19:33114406-33114406	C	missense_variant	MODERATE	GPATCH1	ENSG00000076650	Transcript
rs10422567	19:8961087-8961087	A	missense_variant	MODERATE	MUC16	ENSG00000181143	Transcript
rs10422818	19:15174461-15174461	C	intron_variant	MODIFIER	NOTCH3	ENSG00000074181	Transcript
rs10422881	19:4557044-4557044	C	intron_variant	MODIFIER	SEMA6B	ENSG00000167680	Transcript
rs1042317	6:20492764-20492764	C	3_prime_UTR_variant	MODIFIER	E2F3	ENSG00000112242	Transcript
rs1042364	4:99124423-99124423	C	3_prime_UTR_variant	MODIFIER	ADH4	ENSG00000198099	Transcript
rs1042365	4:99124349-99124349	G	3_prime_UTR_variant	MODIFIER	ADH4	ENSG00000198099	Transcript
rs10423702	19:15189258-15189258	C	intron_variant	MODIFIER	NOTCH3	ENSG00000074181	Transcript
rs10423843	19:39595628-39595628	A	upstream_gene_variant	MODIFIER	RPS29P26	ENSG00000239320	Transcript
rs10423899	19:45901321-45901321	G	synonymous_variant	LOW	MYPOP	ENSG00000176182	Transcript
rs1042606	10:110510917-110510917	C	3_prime_UTR_variant	MODIFIER	DUSP5	ENSG00000138166	Transcript
rs1042615	12:63150429-63150429	G	synonymous_variant	LOW	AVPR1A	ENSG00000166148	Transcript
rs10426276	19:10579881-10579881	C	intron_variant	MODIFIER	AP1M2	ENSG00000129354	Transcript
rs1042640	2:233772898-233772898	C	3_prime_UTR_variant	MODIFIER	UGT1A6	ENSG00000167165	Transcript
rs1042657	17:40017539-40017539	T	3_prime_UTR_variant	MODIFIER	CSF3	ENSG00000108342	Transcript
rs1042711	5:148826785-148826785	A	5_prime_UTR_variant	MODIFIER	ADRB2	ENSG00000169252	Transcript
rs1042714	5:148826910-148826910	C	missense_variant	MODERATE	ADRB2	ENSG00000169252	Transcript
rs1042815	17:48542926-48542926	A	3_prime_UTR_variant	MODIFIER	HOXB2	ENSG00000173917	Transcript
rs1042858	11:4138236-4138236	A	synonymous_variant	LOW	RRM1	ENSG00000167325	Transcript
rs10429	3:44865254-44865254	G	3_prime_UTR_variant	MODIFIER	TMEM42	ENSG00000169964	Transcript
rs1042919	11:4138534-4138534	T	3_prime_UTR_variant	MODIFIER	RRM1	ENSG00000167325	Transcript
rs1042927	11:4138699-4138699	A	3_prime_UTR_variant	MODIFIER	RRM1	ENSG00000167325	Transcript
rs1042953	2:10426956-10426956	G	3_prime_UTR_variant	MODIFIER	HPCAL1	ENSG00000115756	Transcript
rs1043002	17:41822810-41822810	A	3_prime_UTR_variant	MODIFIER	FKBP10	ENSG00000141756	Transcript
rs1043005	17:41822829-41822829	G	3_prime_UTR_variant	MODIFIER	FKBP10	ENSG00000141756	Transcript
rs1043007	17:41822830-41822830	G	3_prime_UTR_variant	MODIFIER	FKBP10	ENSG00000141756	Transcript
rs1043060	9:127942841-127942841	T	non_coding_transcript_exon_variant	non_coding_transcript_variant	MODIFIER	FAM102A	ENSG00000167106
rs10431308	12:7650966-7650966	A	intron_variant	MODIFIER	APOBEC1	ENSG00000111701	Transcript
rs1043209	14:22904777-22904777	A	intron_variant	non_coding_transcript_variant	MODIFIER	RBM23	ENSG00000100461
rs1043235	22:20952112-20952112	G	3_prime_UTR_variant	MODIFIER	CRKL	ENSG00000099942	Transcript
rs1043242	22:20952455-20952455	G	3_prime_UTR_variant	MODIFIER	CRKL	ENSG00000099942	Transcript
rs10432637	2:23832188-23832188	C	intron_variant	MODIFIER	ATAD2B	ENSG00000119778	Transcript
rs10433	5:80479087-80479087	C	3_prime_UTR_variant	MODIFIER	ZFYVE16	ENSG00000039319	Transcript
rs10434219	4:61732971-61732971	T	synonymous_variant	LOW	ADGRL3	ENSG00000150471	Transcript
rs1043627	15:41827702-41827702	C	upstream_gene_variant	MODIFIER	JMJD7-PLA2G4B	ENSG00000168970	Transcript
rs1043652	12:42459718-42459718	G	downstream_gene_variant	MODIFIER	PPHLN1	ENSG00000134283	Transcript
rs1043681	1:6635063-6635063	T	downstream_gene_variant	MODIFIER	THAP3	ENSG00000041988	Transcript
rs1043683	1:6634920-6634920	A	downstream_gene_variant	MODIFIER	THAP3	ENSG00000041988	Transcript
rs1043697	15:64867259-64867259	C	3_prime_UTR_variant	MODIFIER	PLEKHO2	ENSG00000241839	Transcript
rs1043720	8:490678-490678	C	3_prime_UTR_variant	MODIFIER	TDRP	ENSG00000180190	Transcript
rs1043730	6:111580250-111580250	T	missense_variant	MODERATE	TRAF3IP2	ENSG00000056972	Transcript
rs1043793	2:38981906-38981906	G	downstream_gene_variant	MODIFIER	SOS1	ENSG00000115904	Transcript
rs10438012	14:23322013-23322013	C	intron_variant	MODIFIER	PABPN1	ENSG00000100836	Transcript
rs1043831	14:24440156-24440156	C	3_prime_UTR_variant	MODIFIER	KHNYN	ENSG00000100441	Transcript
rs1043839	14:24440075-24440075	T	3_prime_UTR_variant	MODIFIER	KHNYN	ENSG00000100441	Transcript
rs1043885	8:17645761-17645761	C	downstream_gene_variant	MODIFIER	PDGFRL	ENSG00000104213	Transcript
rs1043994	19:15192033-15192033	C	synonymous_variant	LOW	NOTCH3	ENSG00000074181	Transcript
rs1043997	19:15181626-15181626	C	synonymous_variant	LOW	NOTCH3	ENSG00000074181	Transcript
rs1044006	19:15174241-15174241	C	synonymous_variant	LOW	NOTCH3	ENSG00000074181	Transcript
rs1044040	2:24819756-24819756	G	3_prime_UTR_variant	MODIFIER	ADCY3	ENSG00000138031	Transcript
rs1044141	7:43624681-43624681	G	missense_variant	MODERATE	STK17A	ENSG00000164543	Transcript
rs1044169	10:126014541-126014541	G	3_prime_UTR_variant	MODIFIER	ADAM12	ENSG00000148848	Transcript
rs1044175	9:83669263-83669263	A	synonymous_variant	LOW	UBQLN1	ENSG00000135018	Transcript
rs1044217	7:43625186-43625186	T	3_prime_UTR_variant	MODIFIER	STK17A	ENSG00000164543	Transcript
rs1044266	3:109326208-109326208	A	3_prime_UTR_variant	MODIFIER	DPPA4	ENSG00000121570	Transcript
rs1044277	2:24002751-24002751	C	3_prime_UTR_variant	MODIFIER	UBXN2A	ENSG00000173960	Transcript
rs1044358	7:149182859-149182859	A	downstream_gene_variant	MODIFIER	ZNF398	ENSG00000197024	Transcript
rs10443987	10:27086448-27086448	T	downstream_gene_variant	MODIFIER	RNU6-490P	ENSG00000199855	Transcript
rs10444046	10:122216876-122216876	A	intron_variant	MODIFIER	TACC2	ENSG00000138162	Transcript
rs1044410	17:21001356-21001356	G	3_prime_UTR_variant	MODIFIER	USP22	ENSG00000124422	Transcript
rs1044414	17:21001138-21001138	G	3_prime_UTR_variant	MODIFIER	USP22	ENSG00000124422	Transcript
rs1044420	17:21000463-21000463	C	3_prime_UTR_variant	MODIFIER	USP22	ENSG00000124422	Transcript
rs10446332	3:150050920-150050920	A	non_coding_transcript_exon_variant	non_coding_transcript_variant	MODIFIER	RP11-63E16.1	ENSG00000240477
rs1044677	12:49867042-49867042	C	3_prime_UTR_variant	MODIFIER	FAIM2	ENSG00000135472	Transcript
rs1044708	2:210433456-210433456	G	downstream_gene_variant	MODIFIER	LANCL1	ENSG00000115365	Transcript
rs10448023	8:55760944-55760944	T	intron_variant	MODIFIER	TMEM68	ENSG00000167904	Transcript
rs10448135	8:17001889-17001889	G	synonymous_variant	LOW	FGF20	ENSG00000078579	Transcript
rs1045001	16:57275-57275	G	downstream_gene_variant	MODIFIER	RHBDF1	ENSG00000007384	Transcript
rs1045074	6:4954476-4954476	G	3_prime_UTR_variant	MODIFIER	CDYL	ENSG00000153046	Transcript
rs1045080	4:121035896-121035896	T	3_prime_UTR_variant	MODIFIER	NDNF	ENSG00000173376	Transcript
rs10451385	18:45668544-45668544	C	intron_variant	MODIFIER	SLC14A2	ENSG00000132874	Transcript
rs1045280	17:4719343-4719343	T	synonymous_variant	LOW	ARRB2	ENSG00000141480	Transcript
rs1045288	11:237087-237087	G	missense_variant	MODERATE	PSMD13	ENSG00000185627	Transcript
rs1045381	2:169750820-169750820	G	downstream_gene_variant	MODIFIER	KLHL23	ENSG00000213160	Transcript
rs10454446	1:31426857-31426857	T	intron_variant	MODIFIER	SERINC2	ENSG00000168528	Transcript
rs1045452	12:6462882-6462882	G	downstream_gene_variant	MODIFIER	TAPBPL	ENSG00000139192	Transcript
rs1045523	22:26491863-26491863	C	3_prime_UTR_variant	MODIFIER	SRRD	ENSG00000100104	Transcript
rs10457	7:135184072-135184072	G	3_prime_UTR_variant	MODIFIER	WDR91	ENSG00000105875	Transcript
rs1045757	1:116069084-116069084	C	3_prime_UTR_variant	MODIFIER	SLC22A15	ENSG00000163393	Transcript
rs1045780	2:207602426-207602426	G	3_prime_UTR_variant	MODIFIER	CREB1	ENSG00000118260	Transcript
rs1045861	11:90202418-90202418	T	missense_variant	MODERATE	CHORDC1	ENSG00000110172	Transcript
rs1045910	2:55544025-55544025	G	missense_variant	MODERATE	CFAP36	ENSG00000163001	Transcript
rs10459254	12:62417182-62417182	A	downstream_gene_variant	MODIFIER	USP15	ENSG00000135655	Transcript
rs1045989	9:111934208-111934208	C	3_prime_UTR_variant	MODIFIER	UGCG	ENSG00000148154	Transcript
rs10460585	2:85328139-85328139	G	5_prime_UTR_variant	MODIFIER	TGOLN2	ENSG00000152291	Transcript
rs1046175	10:133391446-133391446	G	synonymous_variant	LOW	PAOX	ENSG00000148832	Transcript
rs1046178	10:133391505-133391505	A	3_prime_UTR_variant	MODIFIER	PAOX	ENSG00000148832	Transcript
rs10462285	5:25910510-25910510	G	non_coding_transcript_exon_variant	non_coding_transcript_variant	MODIFIER	MSNP1	ENSG00000251593
rs1046263	2:47074605-47074605	C	3_prime_UTR_variant	MODIFIER	TTC7A	ENSG00000068724	Transcript
rs1046267	2:47074956-47074956	C	3_prime_UTR_variant	MODIFIER	TTC7A	ENSG00000068724	Transcript
rs1046316	4:6302360-6302360	C	synonymous_variant	LOW	WFS1	ENSG00000109501	Transcript
rs1046317	4:6302515-6302515	C	3_prime_UTR_variant	MODIFIER	WFS1	ENSG00000109501	Transcript
rs1046319	4:6302559-6302559	T	3_prime_UTR_variant	MODIFIER	WFS1	ENSG00000109501	Transcript
rs1046379	1:153631553-153631553	A	intron_variant	MODIFIER	S100A1	ENSG00000160678	Transcript
rs1046403	17:41827568-41827568	A	downstream_gene_variant	MODIFIER	FKBP10	ENSG00000141756	Transcript
rs1046404	17:41827556-41827556	C	downstream_gene_variant	MODIFIER	FKBP10	ENSG00000141756	Transcript
rs1046428	14:77327940-77327940	C	missense_variant	MODERATE	GSTZ1	ENSG00000100577	Transcript
rs1046445	10:79385886-79385886	C	downstream_gene_variant	MODIFIER	ZCCHC24	ENSG00000165424	Transcript
rs1046482	15:65053624-65053624	T	3_prime_UTR_variant	MODIFIER	RASL12	ENSG00000103710	Transcript
rs10465241	1:951437-951437	T	intron_variant	MODIFIER	NOC2L	ENSG00000188976	Transcript
rs10465242	1:951408-951408	A	intron_variant	MODIFIER	NOC2L	ENSG00000188976	Transcript
rs1046528	10:113482772-113482772	G	non_coding_transcript_exon_variant	non_coding_transcript_variant	MODIFIER	RP11-481H12.1	ENSG00000230018
rs10466126	10:133373302-133373302	G	missense_variant	MODERATE	ECHS1	ENSG00000127884	Transcript
rs1046656	6:351156-351156	T	3_prime_UTR_variant	MODIFIER	DUSP22	ENSG00000112679	Transcript
rs1046657	15:60423601-60423601	C	3_prime_UTR_variant	MODIFIER	ICE2	ENSG00000128915	Transcript
rs1046695	4:48066610-48066610	T	3_prime_UTR_variant	MODIFIER	TXK	ENSG00000074966	Transcript
rs1046699	18:54380767-54380767	G	3_prime_UTR_variant	MODIFIER	C18orf54	ENSG00000166845	Transcript
rs10467091	12:43568772-43568772	C	downstream_gene_variant	MODIFIER	RP11-73B8.2	ENSG00000257813	Transcript
rs1046805	11:94181285-94181285	A	3_prime_UTR_variant	MODIFIER	PANX1	ENSG00000110218	Transcript
rs1046812	11:94181543-94181543	C	3_prime_UTR_variant	MODIFIER	PANX1	ENSG00000110218	Transcript
rs1046956	3:50185493-50185493	A	missense_variant	MODERATE	SEMA3F	ENSG00000001617	Transcript
rs1046964	7:51016624-51016624	C	3_prime_UTR_variant	MODIFIER	COBL	ENSG00000106078	Transcript
rs1047029	11:66363077-66363077	A	3_prime_UTR_variant	MODIFIER	SLC29A2	ENSG00000174669	Transcript
rs10470412	3:121894207-121894207	T	upstream_gene_variant	MODIFIER	SLC15A2	ENSG00000163406	Transcript
rs1047053	7:154893261-154893261	A	3_prime_UTR_variant	MODIFIER	DPP6	ENSG00000130226	Transcript
rs1047100	10:121538644-121538644	A	synonymous_variant	LOW	FGFR2	ENSG00000066468	Transcript
rs1047276	15:88631942-88631942	G	3_prime_UTR_variant	MODIFIER	AEN	ENSG00000181026	Transcript
rs1047278	15:88631943-88631943	G	3_prime_UTR_variant	MODIFIER	AEN	ENSG00000181026	Transcript
rs1047303	1:119514623-119514623	A	missense_variant	MODERATE	HSD3B1	ENSG00000203857	Transcript
rs1047307	2:181537025-181537025	A	downstream_gene_variant	MODIFIER	CERKL	ENSG00000188452	Transcript
rs1047444	3:45918587-45918587	A	3_prime_UTR_variant	MODIFIER	FYCO1	ENSG00000163820	Transcript
rs10475962	5:170862217-170862217	G	intron_variant	NMD_transcript_variant	MODIFIER	RANBP17	ENSG00000204764
rs1047626	4:42001654-42001654	G	missense_variant	MODERATE	SLC30A9	ENSG00000014824	Transcript
rs1047642	4:169742084-169742084	T	missense_variant	MODERATE	HPF1	ENSG00000056050	Transcript
rs1047782	6:24650503-24650503	C	3_prime_UTR_variant	MODIFIER	TDP2	ENSG00000111802	Transcript
rs1047896	9:84811058-84811058	A	intron_variant	MODIFIER	NTRK2	ENSG00000148053	Transcript
rs1047972	20:56386407-56386407	C	missense_variant	MODERATE	AURKA	ENSG00000087586	Transcript
rs1048012	22:36767285-36767285	T	intron_variant	MODIFIER	IFT27	ENSG00000100360	Transcript
rs1048077	6:46144652-46144652	G	3_prime_UTR_variant	MODIFIER	ENPP4	ENSG00000001561	Transcript
rs10481394	8:142478070-142478070	C	intron_variant	MODIFIER	ADGRB1	ENSG00000181790	Transcript
rs1048425	1:89056963-89056963	C	missense_variant	MODERATE	GBP1	ENSG00000117228	Transcript
rs1048444	11:59206258-59206258	G	3_prime_UTR_variant	MODIFIER	DTX4	ENSG00000110042	Transcript
rs1048515	8:123502529-123502529	G	downstream_gene_variant	MODIFIER	FBXO32	ENSG00000156804	Transcript
rs1048584	6:155257465-155257465	T	downstream_gene_variant	MODIFIER	TIAM2	ENSG00000146426	Transcript
rs1048757	10:98244684-98244684	C	downstream_gene_variant	MODIFIER	LOXL4	ENSG00000138131	Transcript
rs1048787	13:26025587-26025587	A	3_prime_UTR_variant	MODIFIER	ATP8A2	ENSG00000132932	Transcript
rs1048829	2:202565733-202565733	G	3_prime_UTR_variant	MODIFIER	BMPR2	ENSG00000204217	Transcript
rs1048928	11:43919094-43919094	T	synonymous_variant	LOW	ALKBH3	ENSG00000166199	Transcript
rs1049172	12:10373141-10373141	T	synonymous_variant	LOW	KLRK1	ENSG00000213809	Transcript
rs1049302	13:27424632-27424632	C	5_prime_UTR_variant	MODIFIER	GTF3A	ENSG00000122034	Transcript
rs1049567	9:34252129-34252129	C	3_prime_UTR_variant	MODIFIER	UBAP1	ENSG00000165006	Transcript
rs1049598	15:40857626-40857626	A	3_prime_UTR_variant	MODIFIER	SPINT1	ENSG00000166145	Transcript
rs10496089	2:60780647-60780647	G	intron_variant	MODIFIER	PAPOLG	ENSG00000115421	Transcript
rs1049620	17:49404152-49404152	C	3_prime_UTR_variant	MODIFIER	PHB	ENSG00000167085	Transcript
rs1049669	13:46053542-46053542	A	3_prime_UTR_variant	MODIFIER	CPB2	ENSG00000080618	Transcript
rs1049683	18:24156969-24156969	G	intron_variant	MODIFIER	CABYR	ENSG00000154040	Transcript
rs1049697	8:133237922-133237922	G	3_prime_UTR_variant	MODIFIER	NDRG1	ENSG00000104419	Transcript
rs10497497	2:177617090-177617090	T	synonymous_variant	LOW	TTC30A	ENSG00000197557	Transcript
rs10499	16:28904206-28904206	A	3_prime_UTR_variant	MODIFIER	ATP2A1	ENSG00000196296	Transcript
rs10502	6:89329951-89329951	C	missense_variant	MODERATE	UBE2J1	ENSG00000198833	Transcript
rs1050224	2:230467181-230467181	A	synonymous_variant	LOW	SP100	ENSG00000067066	Transcript
rs1050257	1:37957916-37957916	A	3_prime_UTR_variant	MODIFIER	SF3A3	ENSG00000183431	Transcript
rs10506315	12:53022467-53022467	T	intron_variant	MODIFIER	EIF4B	ENSG00000063046	Transcript
rs10506328	12:54293448-54293448	C	intron_variant	MODIFIER	NFE2	ENSG00000123405	Transcript
rs1050700	9:132892556-132892556	T	3_prime_UTR_variant	MODIFIER	TSC1	ENSG00000165699	Transcript
rs1050755	10:110293841-110293841	T	downstream_gene_variant	MODIFIER	SMNDC1	ENSG00000119953	Transcript
rs1050834	16:1445745-1445745	A	3_prime_UTR_variant	MODIFIER	CLCN7	ENSG00000103249	Transcript
rs10509	13:110512608-110512608	G	3_prime_UTR_variant	MODIFIER	COL4A2	ENSG00000134871	Transcript
rs1050993	1:236899005-236899005	G	3_prime_UTR_variant	MODIFIER	MTR	ENSG00000116984	Transcript
rs1050996	1:236900035-236900035	C	3_prime_UTR_variant	MODIFIER	MTR	ENSG00000116984	Transcript
rs1051013	9:113597059-113597059	C	3_prime_UTR_variant	MODIFIER	RGS3	ENSG00000138835	Transcript
rs1051042	12:112919432-112919432	C	missense_variant	MODERATE	OAS1	ENSG00000089127	Transcript
rs1051065	12:9753471-9753471	C	3_prime_UTR_variant	MODIFIER	CD69	ENSG00000110848	Transcript
rs1051146	8:23328494-23328494	C	synonymous_variant	LOW	LOXL2	ENSG00000134013	Transcript
rs1051257	8:132012591-132012591	T	3_prime_UTR_variant	MODIFIER	EFR3A	ENSG00000132294	Transcript
rs1051419	20:10639738-10639738	C	stop_gained	HIGH	JAG1	ENSG00000101384	Transcript
rs1051425	21:38823561-38823561	A	3_prime_UTR_variant	MODIFIER	ETS2	ENSG00000157557	Transcript
rs1051431	12:123161256-123161256	A	3_prime_UTR_variant	NMD_transcript_variant	MODIFIER	MPHOSPH9	ENSG00000051825
rs1051470	12:118145427-118145427	C	3_prime_UTR_variant	MODIFIER	PEBP1	ENSG00000089220	Transcript
rs1051505	19:971949-971949	A	missense_variant	MODERATE	ARID3A	ENSG00000116017	Transcript
rs1051515	1:3480891-3480891	A	3_prime_UTR_variant	MODIFIER	ARHGEF16	ENSG00000130762	Transcript
rs1051517	1:3481000-3481000	T	3_prime_UTR_variant	MODIFIER	ARHGEF16	ENSG00000130762	Transcript
rs1051547	16:19268058-19268058	C	3_prime_UTR_variant	MODIFIER	SYT17	ENSG00000103528	Transcript
rs1051550	6:87399586-87399586	A	non_coding_transcript_exon_variant	non_coding_transcript_variant	MODIFIER	SMIM8	ENSG00000111850
rs10515746	5:157109557-157109557	C	5_prime_UTR_variant	MODIFIER	HAVCR2	ENSG00000135077	Transcript
rs1051614	1:154772331-154772331	G	synonymous_variant	LOW	KCNN3	ENSG00000143603	Transcript
rs1051623	8:94130958-94130958	G	missense_variant	MODERATE	CDH17	ENSG00000079112	Transcript
rs1051643	5:126836307-126836307	C	3_prime_UTR_variant	MODIFIER	LMNB1	ENSG00000113368	Transcript
rs10517	16:69709857-69709857	G	3_prime_UTR_variant	MODIFIER	NQO1	ENSG00000181019	Transcript
rs10517990	4:168378525-168378525	G	intron_variant	MODIFIER	DDX60L	ENSG00000181381	Transcript
rs1051854	5:136978324-136978324	G	3_prime_UTR_variant	MODIFIER	SPOCK1	ENSG00000152377	Transcript
rs1051855	17:82603448-82603448	C	3_prime_UTR_variant	MODIFIER	FOXK2	ENSG00000141568	Transcript
rs1051929	2:176172026-176172026	C	synonymous_variant	LOW	HOXD3	ENSG00000128652	Transcript
rs1051931	6:46705206-46705206	G	missense_variant	MODERATE	PLA2G7	ENSG00000146070	Transcript
rs1052153	4:40438837-40438837	C	synonymous_variant	LOW	RBM47	ENSG00000163694	Transcript
rs1052206	12:55954244-55954244	A	downstream_gene_variant	MODIFIER	DGKA	ENSG00000065357	Transcript
rs1052231	1:167430837-167430837	A	downstream_gene_variant	MODIFIER	POU2F1	ENSG00000143190	Transcript
rs10523	1:6635184-6635184	G	downstream_gene_variant	MODIFIER	THAP3	ENSG00000041988	Transcript
rs1052325	4:80963568-80963568	A	missense_variant	MODERATE	C4orf22	ENSG00000197826	Transcript
rs1052420	10:5878158-5878158	C	3_prime_UTR_variant	MODIFIER	ANKRD16	ENSG00000134461	Transcript
rs1052429	16:69941457-69941457	A	3_prime_UTR_variant	MODIFIER	WWP2	ENSG00000198373	Transcript
rs1052473	4:83605420-83605420	G	3_prime_UTR_variant	MODIFIER	GPAT3	ENSG00000138678	Transcript
rs1052482	7:100214213-100214213	T	3_prime_UTR_variant	MODIFIER	STAG3	ENSG00000066923	Transcript
rs1052656	9:34087362-34087362	C	3_prime_UTR_variant	MODIFIER	DCAF12	ENSG00000198876	Transcript
rs1052871	12:10606104-10606104	G	3_prime_UTR_variant	MODIFIER	MAGOHB	ENSG00000111196	Transcript
rs1052897	7:100643148-100643148	T	3_prime_UTR_variant	MODIFIER	ACTL6B	ENSG00000077080	Transcript
rs1053049	6:35427841-35427841	T	3_prime_UTR_variant	MODIFIER	PPARD	ENSG00000112033	Transcript
rs1053280	9:3825540-3825540	T	3_prime_UTR_variant	MODIFIER	GLIS3	ENSG00000107249	Transcript
rs1053454	10:22537164-22537164	C	3_prime_UTR_variant	MODIFIER	PIP4K2A	ENSG00000150867	Transcript
rs1053648	14:24307138-24307138	C	intron_variant	MODIFIER	CIDEB	ENSG00000136305	Transcript
rs1054052	10:23014324-23014324	A	intron_variant	MODIFIER	ARMC3	ENSG00000165309	Transcript
rs1054073	8:6445990-6445990	A	intron_variant	MODIFIER	MCPH1	ENSG00000147316	Transcript
rs1054074	8:6446093-6446093	C	intron_variant	MODIFIER	MCPH1	ENSG00000147316	Transcript
rs1054185	20:50752469-50752469	G	3_prime_UTR_variant	MODIFIER	PARD6B	ENSG00000124171	Transcript
rs1054256	5:107859061-107859061	A	3_prime_UTR_variant	MODIFIER	FBXL17	ENSG00000145743	Transcript
rs1054277	12:24815197-24815197	A	3_prime_UTR_variant	MODIFIER	BCAT1	ENSG00000060982	Transcript
rs1054279	12:24815135-24815135	C	3_prime_UTR_variant	MODIFIER	BCAT1	ENSG00000060982	Transcript
rs1054281	12:24814841-24814841	A	3_prime_UTR_variant	MODIFIER	BCAT1	ENSG00000060982	Transcript
rs1054402	9:116401230-116401230	C	3_prime_UTR_variant	MODIFIER	PAPPA	ENSG00000182752	Transcript
rs1054521	16:87403114-87403114	C	3_prime_UTR_variant	MODIFIER	MAP1LC3B	ENSG00000140941	Transcript
rs1054600	20:4727484-4727484	C	3_prime_UTR_variant	MODIFIER	PRND	ENSG00000171864	Transcript
rs1054611	12:10017562-10017562	T	intron_variant	MODIFIER	CLEC12B	ENSG00000256660	Transcript
rs1054662	4:3494423-3494423	G	3_prime_UTR_variant	MODIFIER	DOK7	ENSG00000175920	Transcript
rs1054706	7:123748678-123748678	A	synonymous_variant	LOW	WASL	ENSG00000106299	Transcript
rs1054724	5:112164035-112164035	C	3_prime_UTR_variant	MODIFIER	EPB41L4A	ENSG00000129595	Transcript
rs1054735	11:119419324-119419324	A	3_prime_UTR_variant	MODIFIER	THY1	ENSG00000154096	Transcript
rs1054748	8:37860950-37860950	T	3_prime_UTR_variant	MODIFIER	RAB11FIP1	ENSG00000156675	Transcript
rs1054890	18:35243941-35243941	C	intron_variant	MODIFIER	ZNF397	ENSG00000186812	Transcript
rs1055091	2:189770417-189770417	T	3_prime_UTR_variant	MODIFIER	ORMDL1	ENSG00000128699	Transcript
rs1055130	8:119834948-119834948	C	missense_variant	MODERATE	DSCC1	ENSG00000136982	Transcript
rs1055171	20:18481777-18481777	G	downstream_gene_variant	MODIFIER	RBBP9	ENSG00000089050	Transcript
rs1055177	20:18484029-18484029	T	downstream_gene_variant	MODIFIER	RBBP9	ENSG00000089050	Transcript
rs1055184	1:155899193-155899193	C	downstream_gene_variant	MODIFIER	RIT1	ENSG00000143622	Transcript
rs1055359	19:56812972-56812972	T	3_prime_UTR_variant	MODIFIER	PEG3	ENSG00000198300	Transcript
rs1055381	5:170736367-170736367	C	3_prime_UTR_variant	MODIFIER	KCNIP1	ENSG00000182132	Transcript
rs1055740	16:21641399-21641399	G	3_prime_UTR_variant	MODIFIER	IGSF6	ENSG00000140749	Transcript
rs1055850	7:116506657-116506657	G	3_prime_UTR_variant	MODIFIER	CAV2	ENSG00000105971	Transcript
rs1056051	6:166158091-166158091	G	3_prime_UTR_variant	MODIFIER	T	ENSG00000164458	Transcript
rs1056194	11:86422742-86422742	T	3_prime_UTR_variant	MODIFIER	CCDC81	ENSG00000149201	Transcript
rs1056340	12:62594645-62594645	A	downstream_gene_variant	MODIFIER	MON2	ENSG00000061987	Transcript
rs1056471	2:26290089-26290089	C	3_prime_UTR_variant	MODIFIER	HADHB	ENSG00000138029	Transcript
rs1056484	22:32512751-32512751	C	downstream_gene_variant	MODIFIER	SYN3	ENSG00000185666	Transcript
rs1056514	1:163143776-163143776	T	3_prime_UTR_variant	MODIFIER	RGS5	ENSG00000143248	Transcript
rs1056534	17:82750725-82750725	G	synonymous_variant	LOW	FN3K	ENSG00000167363	Transcript
rs1056684	6:41653880-41653880	G	3_prime_UTR_variant	MODIFIER	MDFI	ENSG00000112559	Transcript
rs1056686	6:41653887-41653887	A	3_prime_UTR_variant	MODIFIER	MDFI	ENSG00000112559	Transcript
rs1056719	9:87707108-87707108	A	missense_variant	MODERATE	DAPK1	ENSG00000196730	Transcript
rs1056789	4:67508879-67508879	G	synonymous_variant	LOW	CENPC	ENSG00000145241	Transcript
rs1056837	2:38071007-38071007	G	downstream_gene_variant	MODIFIER	RMDN2	ENSG00000115841	Transcript
rs1056850	13:36368396-36368396	T	intron_variant	MODIFIER	SPG20	ENSG00000133104	Transcript
rs1056860	1:6100816-6100816	G	3_prime_UTR_variant	MODIFIER	KCNAB2	ENSG00000069424	Transcript
rs1056903	12:75499624-75499624	A	3_prime_UTR_variant	MODIFIER	KRR1	ENSG00000111615	Transcript
rs1056905	12:75499608-75499608	A	3_prime_UTR_variant	MODIFIER	KRR1	ENSG00000111615	Transcript
rs1057888	9:129887578-129887578	T	upstream_gene_variant	MODIFIER	RP11-409K20.7	ENSG00000224988	Transcript
rs1057947	7:8113349-8113349	G	3_prime_UTR_variant	MODIFIER	ICA1	ENSG00000003147	Transcript
rs1057992	11:72016376-72016376	C	intron_variant	MODIFIER	NUMA1	ENSG00000137497	Transcript
rs1057995	22:30466413-30466413	A	intron_variant	MODIFIER	SEC14L3	ENSG00000100012	Transcript
rs1058046	17:43953163-43953163	C	missense_variant	MODERATE	PYY	ENSG00000131096	Transcript
rs1058059	7:149182042-149182042	T	3_prime_UTR_variant	MODIFIER	ZNF398	ENSG00000197024	Transcript
rs1058115	17:5419949-5419949	T	upstream_gene_variant	MODIFIER	NUP88	ENSG00000108559	Transcript
rs1058129	15:77613319-77613319	G	3_prime_UTR_variant	MODIFIER	LINGO1	ENSG00000169783	Transcript
rs1058480	12:113011311-113011311	C	3_prime_UTR_variant	MODIFIER	OAS2	ENSG00000111335	Transcript
rs1058619	1:8330435-8330435	G	synonymous_variant	LOW	SLC45A1	ENSG00000162426	Transcript
rs1058843	3:190630200-190630200	C	intron_variant	MODIFIER	IL1RAP	ENSG00000196083	Transcript
rs1058900	11:308290-308290	C	upstream_gene_variant	MODIFIER	IFITM2	ENSG00000185201	Transcript
rs1058935	11:308363-308363	C	upstream_gene_variant	MODIFIER	IFITM2	ENSG00000185201	Transcript
rs1058961	3:45823514-45823514	C	3_prime_UTR_variant	MODIFIER	LZTFL1	ENSG00000163818	Transcript
rs1059143	12:76056120-76056120	C	synonymous_variant	LOW	NAP1L1	ENSG00000187109	Transcript
rs1059144	9:86264610-86264610	A	downstream_gene_variant	MODIFIER	ISCA1	ENSG00000135070	Transcript
rs1059183	7:29513143-29513143	C	3_prime_UTR_variant	MODIFIER	CHN2	ENSG00000106069	Transcript
rs1059225	10:79615230-79615230	C	3_prime_UTR_variant	MODIFIER	SFTPA1	ENSG00000122852	Transcript
rs1059267	1:92509705-92509705	A	3_prime_UTR_variant	MODIFIER	EVI5	ENSG00000067208	Transcript
rs1059268	1:92509687-92509687	A	3_prime_UTR_variant	MODIFIER	EVI5	ENSG00000067208	Transcript
rs10593	2:9405901-9405901	T	3_prime_UTR_variant	MODIFIER	ITGB1BP1	ENSG00000119185	Transcript
rs1059476	17:8205013-8205013	G	missense_variant	MODERATE	AURKB	ENSG00000178999	Transcript
rs1059486	6:26199855-26199855	G	upstream_gene_variant	MODIFIER	HIST1H2AD	ENSG00000196866	Transcript
rs10601	6:11185024-11185024	T	3_prime_UTR_variant	MODIFIER	NEDD9	ENSG00000111859	Transcript
rs1060126	12:21501897-21501897	T	5_prime_UTR_variant	MODIFIER	GOLT1B	ENSG00000111711	Transcript
rs1060180	21:39397091-39397091	T	3_prime_UTR_variant	MODIFIER	WRB	ENSG00000182093	Transcript
rs1060186	19:38730655-38730655	G	3_prime_UTR_variant	MODIFIER	ACTN4	ENSG00000130402	Transcript
rs1060197	14:50591009-50591009	A	synonymous_variant	LOW	ATL1	ENSG00000198513	Transcript
rs1060775	1:179550745-179550745	C	3_prime_UTR_variant	MODIFIER	NPHS2	ENSG00000116218	Transcript
rs1060822	17:27765605-27765605	G	synonymous_variant	LOW	NOS2	ENSG00000007171	Transcript
rs1060827	3:194641992-194641992	A	3_prime_UTR_variant	MODIFIER	LSG1	ENSG00000041802	Transcript
rs1060841	13:72758790-72758790	G	3_prime_UTR_variant	MODIFIER	DIS3	ENSG00000083520	Transcript
rs1061040	14:22773619-22773619	C	downstream_gene_variant	MODIFIER	OXA1L	ENSG00000155463	Transcript
rs1061074	1:34219020-34219020	G	3_prime_UTR_variant	MODIFIER	C1orf94	ENSG00000142698	Transcript
rs1061354	15:41847968-41847968	T	downstream_gene_variant	MODIFIER	SPTBN5	ENSG00000137877	Transcript
rs1061386	13:110721021-110721021	C	3_prime_UTR_variant	MODIFIER	ING1	ENSG00000153487	Transcript
rs1061474	3:50107518-50107518	C	synonymous_variant	LOW	RBM5	ENSG00000003756	Transcript
rs1061485	2:25926633-25926633	G	3_prime_UTR_variant	MODIFIER	KIF3C	ENSG00000084731	Transcript
rs1061497	16:1365330-1365330	T	downstream_gene_variant	MODIFIER	GNPTG	ENSG00000090581	Transcript
rs10616	9:120601255-120601255	C	3_prime_UTR_variant	MODIFIER	MEGF9	ENSG00000106780	Transcript
rs1061644	7:30756914-30756914	C	3_prime_UTR_variant	MODIFIER	INMT	ENSG00000241644	Transcript
rs1061843	17:41802092-41802092	C	3_prime_UTR_variant	MODIFIER	P3H4	ENSG00000141696	Transcript
rs1062087	13:75310080-75310080	T	missense_variant	MODERATE	TBC1D4	ENSG00000136111	Transcript
rs1062218	9:132888694-132888694	G	downstream_gene_variant	MODIFIER	TSC1	ENSG00000165699	Transcript
rs1062353	6:116597448-116597448	A	3_prime_UTR_variant	MODIFIER	RWDD1	ENSG00000111832	Transcript
rs1062356	9:133098692-133098692	C	synonymous_variant	LOW	RALGDS	ENSG00000160271	Transcript
rs1062613	11:113975284-113975284	C	upstream_gene_variant	MODIFIER	HTR3A	ENSG00000166736	Transcript
rs1062924	1:29203187-29203187	C	synonymous_variant	LOW	MECR	ENSG00000116353	Transcript
rs1062966	6:41684866-41684866	C	synonymous_variant	LOW	TFEB	ENSG00000112561	Transcript
rs1063087	16:21179532-21179532	C	missense_variant	MODERATE	TMEM159	ENSG00000011638	Transcript
rs1063100	15:60442498-60442498	G	synonymous_variant	LOW	ICE2	ENSG00000128915	Transcript
rs1063192	9:22003368-22003368	A	3_prime_UTR_variant	MODIFIER	CDKN2B	ENSG00000147883	Transcript
rs1063266	5:176658390-176658390	A	3_prime_UTR_variant	MODIFIER	TSPAN17	ENSG00000048140	Transcript
rs1063270	14:77508760-77508760	G	3_prime_UTR_variant	MODIFIER	SPTLC2	ENSG00000100596	Transcript
rs1063271	14:77508647-77508647	T	3_prime_UTR_variant	MODIFIER	SPTLC2	ENSG00000100596	Transcript
rs1063391	14:64541533-64541533	T	synonymous_variant	LOW	HSPA2	ENSG00000126803	Transcript
rs1063433	1:23795111-23795111	T	downstream_gene_variant	MODIFIER	GALE	ENSG00000117308	Transcript
rs1063479	2:68395782-68395782	A	missense_variant	MODERATE	PLEK	ENSG00000115956	Transcript
rs1063729	2:168773973-168773973	A	3_prime_UTR_variant	MODIFIER	CERS6	ENSG00000172292	Transcript
rs1063936	12:108561047-108561047	G	missense_variant	MODERATE	SART3	ENSG00000075856	Transcript
rs1064055	17:50531356-50531356	C	upstream_gene_variant	MODIFIER	EPN3	ENSG00000049283	Transcript
rs1064207	4:866404-866404	G	synonymous_variant	LOW	GAK	ENSG00000178950	Transcript
rs1064217	6:52502437-52502437	A	3_prime_UTR_variant	MODIFIER	TRAM2	ENSG00000065308	Transcript
rs1064261	1:11228701-11228701	A	synonymous_variant	LOW	MTOR	ENSG00000198793	Transcript
rs1064835	1:6525479-6525479	T	3_prime_UTR_variant	MODIFIER	NOL9	ENSG00000162408	Transcript
rs1065029	17:41802937-41802937	G	3_prime_UTR_variant	MODIFIER	P3H4	ENSG00000141696	Transcript
rs1065155	20:42077716-42077716	C	3_prime_UTR_variant	MODIFIER	PTPRT	ENSG00000196090	Transcript
rs1065483	17:5381475-5381475	A	downstream_gene_variant	MODIFIER	NUP88	ENSG00000108559	Transcript
rs1065663	16:1789022-1789022	A	downstream_gene_variant	MODIFIER	IGFALS	ENSG00000099769	Transcript
rs1065666	16:1789133-1789133	C	downstream_gene_variant	MODIFIER	IGFALS	ENSG00000099769	Transcript
rs1065754	1:51408279-51408279	A	intron_variant	MODIFIER	EPS15	ENSG00000085832	Transcript
rs1067409	2:44445918-44445918	C	intron_variant	MODIFIER	CAMKMT	ENSG00000143919	Transcript
rs1070	11:94181790-94181790	G	3_prime_UTR_variant	MODIFIER	PANX1	ENSG00000110218	Transcript
rs1070895	5:35962882-35962882	G	intron_variant	MODIFIER	UGT3A1	ENSG00000145626	Transcript
rs1071583	9:134909954-134909954	C	synonymous_variant	LOW	FCN1	ENSG00000085265	Transcript
rs1072600	2:196026725-196026725	C	intron_variant	MODIFIER	DNAH7	ENSG00000118997	Transcript
rs10732279	1:19978572-19978572	T	intron_variant	MODIFIER	PLA2G2A	ENSG00000188257	Transcript
rs10733529	9:6423110-6423110	T	intron_variant	MODIFIER	UHRF2	ENSG00000147854	Transcript
rs10733562	9:107284851-107284851	C	intron_variant	MODIFIER	RAD23B	ENSG00000119318	Transcript
rs10733757	10:60059291-60059291	A	intron_variant	MODIFIER	ANK3	ENSG00000151150	Transcript
rs10734120	11:89670246-89670246	T	intron_variant	non_coding_transcript_variant	MODIFIER	FOLH1B	ENSG00000134612
rs10734319	11:3362732-3362732	C	intron_variant	MODIFIER	ZNF195	ENSG00000005801	Transcript
rs10734522	11:44260570-44260570	C	3_prime_UTR_variant	MODIFIER	ALX4	ENSG00000052850	Transcript
rs10734549	11:46801136-46801136	A	intron_variant	MODIFIER	CKAP5	ENSG00000175216	Transcript
rs10734634	11:8614609-8614609	A	3_prime_UTR_variant	MODIFIER	TRIM66	ENSG00000166436	Transcript
rs10734685	12:7209608-7209608	T	intron_variant	MODIFIER	PEX5	ENSG00000139197	Transcript
rs10734719	12:23122726-23122726	G	intron_variant	non_coding_transcript_variant	MODIFIER	RP11-114G22.1	ENSG00000256995
rs10734889	12:15883327-15883327	G	intron_variant	MODIFIER	STRAP	ENSG00000023734	Transcript
rs10735005	12:1886237-1886237	C	non_coding_transcript_exon_variant	non_coding_transcript_variant	MODIFIER	CACNA2D4	ENSG00000151062
rs10735079	12:112942203-112942203	A	intron_variant	MODIFIER	OAS3	ENSG00000111331	Transcript
rs10735389	12:103774309-103774309	G	3_prime_UTR_variant	MODIFIER	NT5DC3	ENSG00000111696	Transcript
rs10735393	12:104286883-104286883	T	5_prime_UTR_variant	MODIFIER	TXNRD1	ENSG00000198431	Transcript
rs10735559	9:82981406-82981406	C	3_prime_UTR_variant	MODIFIER	RASEF	ENSG00000165105	Transcript
rs10735661	9:137050057-137050057	C	intron_variant	MODIFIER	ENTPD2	ENSG00000054179	Transcript
rs10736113	10:96553134-96553134	T	intron_variant	MODIFIER	TM9SF3	ENSG00000077147	Transcript
rs10736219	10:112163837-112163837	G	intron_variant	MODIFIER	GPAM	ENSG00000119927	Transcript
rs10736851	9:131474936-131474936	A	missense_variant	MODERATE	PRRC2B	ENSG00000130723	Transcript
rs10737018	10:5724374-5724374	A	intron_variant	MODIFIER	FAM208B	ENSG00000108021	Transcript
rs10737023	10:7572973-7572973	G	intron_variant	MODIFIER	ITIH5	ENSG00000123243	Transcript
rs10737374	1:33804897-33804897	A	intron_variant	NMD_transcript_variant	MODIFIER	CSMD2	ENSG00000121904
rs10737963	5:40716051-40716051	A	3_prime_UTR_variant	MODIFIER	TTC33	ENSG00000113638	Transcript
rs10738994	9:38194529-38194529	C	intergenic_variant	MODIFIER	-	-	-
rs10739106	9:660327-660327	G	intron_variant	non_coding_transcript_variant	MODIFIER	KANK1	ENSG00000107104
rs10739407	9:114335475-114335475	T	downstream_gene_variant	MODIFIER	AKNA	ENSG00000106948	Transcript
rs107402	22:43167705-43167705	G	3_prime_UTR_variant	MODIFIER	TTLL12	ENSG00000100304	Transcript
rs10740358	10:70734120-70734120	C	intron_variant	MODIFIER	ADAMTS14	ENSG00000138316	Transcript
rs10740559	10:53903438-53903438	C	intron_variant	MODIFIER	PCDH15	ENSG00000150275	Transcript
rs10741562	11:11933239-11933239	A	intron_variant	MODIFIER	USP47	ENSG00000170242	Transcript
rs10741579	11:12293860-12293860	C	synonymous_variant	LOW	MICALCL	ENSG00000133808	Transcript
rs10741583	11:12358245-12358245	A	intron_variant	MODIFIER	MICALCL	ENSG00000133808	Transcript
rs10741631	11:13963173-13963173	C	intron_variant	MODIFIER	SPON1	ENSG00000262655	Transcript
rs10741833	11:20376372-20376372	C	intron_variant	MODIFIER	HTATIP2	ENSG00000109854	Transcript
rs10742156	11:26712662-26712662	T	synonymous_variant	LOW	SLC5A12	ENSG00000148942	Transcript
rs10742185	11:1480440-1480440	C	synonymous_variant	LOW	MOB2	ENSG00000182208	Transcript
rs10742338	11:35255541-35255541	C	3_prime_UTR_variant	MODIFIER	SLC1A2	ENSG00000110436	Transcript
rs10742699	11:44267739-44267739	G	intron_variant	MODIFIER	ALX4	ENSG00000052850	Transcript
rs10742773	11:45938118-45938118	T	intron_variant	MODIFIER	PHF21A	ENSG00000135365	Transcript
rs10743083	11:8614803-8614803	G	3_prime_UTR_variant	MODIFIER	TRIM66	ENSG00000166436	Transcript
rs10743108	11:9516357-9516357	C	missense_variant	MODERATE	ZNF143	ENSG00000166478	Transcript
rs10743151	11:10806814-10806814	A	splice_region_variant	intron_variant	LOW	EIF4G2	ENSG00000110321
rs10743382	12:20633907-20633907	C	intron_variant	MODIFIER	PDE3A	ENSG00000172572	Transcript
rs10743432	12:22008398-22008398	G	non_coding_transcript_exon_variant	non_coding_transcript_variant	MODIFIER	RP11-547L9.1	ENSG00000255627
rs10743886	12:10359063-10359063	T	upstream_gene_variant	MODIFIER	RP11-277P12.20	ENSG00000245648	Transcript
rs10743997	12:7645969-7645969	G	downstream_gene_variant	MODIFIER	APOBEC1	ENSG00000111701	Transcript
rs10744394	12:122797420-122797420	A	intron_variant	MODIFIER	CCDC62	ENSG00000130783	Transcript
rs10744676	12:5043783-5043783	T	upstream_gene_variant	MODIFIER	KCNA5	ENSG00000130037	Transcript
rs10744791	12:112972511-112972511	A	3_prime_UTR_variant	MODIFIER	OAS3	ENSG00000111331	Transcript
rs10744803	12:113858940-113858940	T	intron_variant	MODIFIER	RBM19	ENSG00000122965	Transcript
rs10745280	10:48596740-48596740	G	intron_variant	MODIFIER	ARHGAP22	ENSG00000128805	Transcript
rs10745471	12:88199175-88199175	A	3_prime_UTR_variant	MODIFIER	TMTC3	ENSG00000139324	Transcript
rs10745472	12:88199892-88199892	C	downstream_gene_variant	MODIFIER	TMTC3	ENSG00000139324	Transcript
rs10746119	12:108195150-108195150	G	intron_variant	MODIFIER	WSCD2	ENSG00000075035	Transcript
rs10746164	12:80425096-80425096	G	missense_variant	MODERATE	PTPRQ	ENSG00000139304	Transcript
rs10746165	12:80425184-80425184	T	intron_variant	MODIFIER	PTPRQ	ENSG00000139304	Transcript
rs10746259	12:82930720-82930720	T	intron_variant	MODIFIER	TMTC2	ENSG00000179104	Transcript
rs10746973	9:68940576-68940576	G	intron_variant	MODIFIER	PIP5K1B	ENSG00000107242	Transcript
rs10746974	9:68940606-68940606	T	intron_variant	MODIFIER	PIP5K1B	ENSG00000107242	Transcript
rs10747048	9:137111973-137111973	A	synonymous_variant	LOW	DPP7	ENSG00000176978	Transcript
rs10747049	9:137114298-137114298	C	missense_variant	MODERATE	DPP7	ENSG00000176978	Transcript
rs10747050	9:137161424-137161424	A	splice_region_variant	intron_variant	NMD_transcript_variant	LOW	GRIN1
rs10747324	1:85745642-85745642	A	intron_variant	MODIFIER	COL24A1	ENSG00000171502	Transcript
rs10747493	1:91992286-91992286	T	missense_variant	MODERATE	BRDT	ENSG00000137948	Transcript
rs10747592	12:50788339-50788339	T	intron_variant	MODIFIER	ATF1	ENSG00000123268	Transcript
rs10747632	12:52206249-52206249	C	upstream_gene_variant	MODIFIER	LINC00592	ENSG00000258279	Transcript
rs10747942	12:61708867-61708867	C	3_prime_UTR_variant	MODIFIER	FAM19A2	ENSG00000198673	Transcript
rs10749217	10:116471894-116471894	C	intron_variant	MODIFIER	PNLIPRP3	ENSG00000203837	Transcript
rs10749435	10:121913824-121913824	C	synonymous_variant	LOW	ATE1	ENSG00000107669	Transcript
rs10749568	10:88274731-88274731	G	3_prime_UTR_variant	MODIFIER	RNLS	ENSG00000184719	Transcript
rs10749643	1:248100716-248100716	T	3_prime_UTR_variant	MODIFIER	OR2L13	ENSG00000196071	Transcript
rs10749657	1:150558574-150558574	A	synonymous_variant	LOW	ADAMTSL4	ENSG00000143382	Transcript
rs10749691	1:53509314-53509314	T	intron_variant	MODIFIER	GLIS1	ENSG00000174332	Transcript
rs10750178	11:120952819-120952819	G	intron_variant	MODIFIER	GRIK4	ENSG00000149403	Transcript
rs10750293	11:125040814-125040814	A	3_prime_UTR_variant	MODIFIER	CCDC15	ENSG00000149548	Transcript
rs10750295	11:125088680-125088680	A	3_prime_UTR_variant	MODIFIER	SLC37A2	ENSG00000134955	Transcript
rs10750913	11:59287586-59287586	G	upstream_gene_variant	MODIFIER	RP11-1036E20.9	ENSG00000214797	Transcript
rs10750955	11:61392189-61392189	C	upstream_gene_variant	MODIFIER	TMEM216	ENSG00000187049	Transcript
rs10751261	11:76716687-76716687	C	intron_variant	non_coding_transcript_variant	MODIFIER	GUCY2EP	ENSG00000204529
rs10751478	9:131475071-131475071	G	missense_variant	MODERATE	PRRC2B	ENSG00000130723	Transcript
rs10751482	9:131496845-131496845	T	3_prime_UTR_variant	MODIFIER	PRRC2B	ENSG00000130723	Transcript
rs10751530	10:125753004-125753004	T	intron_variant	MODIFIER	EDRF1	ENSG00000107938	Transcript
rs10751538	10:126016711-126016711	C	3_prime_UTR_variant	MODIFIER	ADAM12	ENSG00000148848	Transcript
rs10752068	10:17122070-17122070	A	downstream_gene_variant	MODIFIER	CUBN	ENSG00000107611	Transcript
rs10752109	10:7561142-7561142	C	3_prime_UTR_variant	MODIFIER	ITIH5	ENSG00000123243	Transcript
rs10753517	1:21736656-21736656	A	intron_variant	MODIFIER	USP48	ENSG00000090686	Transcript
rs10753763	1:167791285-167791285	C	3_prime_UTR_variant	MODIFIER	MPZL1	ENSG00000197965	Transcript
rs10753764	1:167791494-167791494	C	3_prime_UTR_variant	MODIFIER	MPZL1	ENSG00000197965	Transcript
rs10754213	1:197086795-197086795	C	splice_region_variant	intron_variant	LOW	ASPM	ENSG00000066279
rs10754214	1:197090762-197090762	G	intron_variant	MODIFIER	ASPM	ENSG00000066279	Transcript
rs10754330	1:115682319-115682319	A	intron_variant	MODIFIER	VANGL1	ENSG00000173218	Transcript
rs10754339	1:117147650-117147650	A	3_prime_UTR_variant	MODIFIER	VTCN1	ENSG00000134258	Transcript
rs10754522	1:246528730-246528730	C	upstream_gene_variant	MODIFIER	RP11-690C23.2	ENSG00000242042	Transcript
rs10755042	2:222943683-222943683	C	3_prime_UTR_variant	MODIFIER	ACSL3	ENSG00000123983	Transcript
rs10755043	2:222943719-222943719	C	3_prime_UTR_variant	MODIFIER	ACSL3	ENSG00000123983	Transcript
rs10755973	8:51818690-51818690	G	3_prime_UTR_variant	MODIFIER	PCMTD1	ENSG00000168300	Transcript
rs1075622	2:86110807-86110807	C	intron_variant	MODIFIER	PTCD3	ENSG00000132300	Transcript
rs10756496	9:13762910-13762910	A	intergenic_variant	MODIFIER	-	-	-
rs10758255	9:34370022-34370022	A	3_prime_UTR_variant	MODIFIER	KIAA1161	ENSG00000164976	Transcript
rs10758532	9:3898509-3898509	T	intron_variant	MODIFIER	GLIS3	ENSG00000107249	Transcript
rs1075865	3:53189911-53189911	G	synonymous_variant	LOW	PRKCD	ENSG00000163932	Transcript
rs10758794	9:660608-660608	G	intron_variant	non_coding_transcript_variant	MODIFIER	KANK1	ENSG00000107104
rs10758795	9:660981-660981	G	intron_variant	non_coding_transcript_variant	MODIFIER	KANK1	ENSG00000107104
rs10758796	9:660986-660986	C	intron_variant	non_coding_transcript_variant	MODIFIER	KANK1	ENSG00000107104
rs10760515	9:127928133-127928133	C	upstream_gene_variant	MODIFIER	PIP5KL1	ENSG00000167103	Transcript
rs10760638	9:129858185-129858185	T	intron_variant	MODIFIER	USP20	ENSG00000136878	Transcript
rs1076072	17:4536237-4536237	C	downstream_gene_variant	MODIFIER	MYBBP1A	ENSG00000132382	Transcript
rs10761364	9:95006004-95006004	C	intron_variant	MODIFIER	C9orf3	ENSG00000148120	Transcript
rs10761581	10:46027444-46027444	C	missense_variant	MODERATE	NCOA4	ENSG00000266412	Transcript
rs10762322	10:69897733-69897733	G	intron_variant	MODIFIER	COL13A1	ENSG00000197467	Transcript
rs10762768	10:77953940-77953940	A	downstream_gene_variant	MODIFIER	H2AFZP5	ENSG00000234612	Transcript
rs1076545	14:21647823-21647823	A	downstream_gene_variant	MODIFIER	TRAV1-2	ENSG00000256553	Transcript
rs10766106	11:13729958-13729958	G	3_prime_UTR_variant	MODIFIER	FAR1	ENSG00000197601	Transcript
rs1076660	22:26373268-26373268	G	intron_variant	MODIFIER	SEZ6L	ENSG00000100095	Transcript
rs10766942	11:3339226-3339226	G	intron_variant	non_coding_transcript_variant	MODIFIER	RP5-1173A5.1	ENSG00000254592
rs10767696	11:1480867-1480867	G	synonymous_variant	LOW	MOB2	ENSG00000182208	Transcript
rs10767828	11:4082857-4082857	C	intron_variant	MODIFIER	STIM1	ENSG00000167323	Transcript
rs10768906	11:5390349-5390349	A	synonymous_variant	LOW	OR51M1	ENSG00000184698	Transcript
rs10768907	11:5390350-5390350	C	missense_variant	MODERATE	OR51M1	ENSG00000184698	Transcript
rs10769018	11:44124707-44124707	G	intron_variant	MODIFIER	EXT2	ENSG00000151348	Transcript
rs10769086	11:5581738-5581738	A	missense_variant	MODERATE	OR52B6	ENSG00000187747	Transcript
rs10769267	11:47438547-47438547	T	intron_variant	MODIFIER	RAPSN	ENSG00000165917	Transcript
rs10769763	11:7070541-7070541	A	intron_variant	MODIFIER	NLRP14	ENSG00000158077	Transcript
rs10769933	11:8616379-8616379	C	3_prime_UTR_variant	MODIFIER	TRIM66	ENSG00000166436	Transcript
rs10769937	11:8643322-8643322	T	intron_variant	MODIFIER	TRIM66	ENSG00000166436	Transcript
rs10770142	11:2173190-2173190	C	upstream_gene_variant	MODIFIER	TH	ENSG00000180176	Transcript
rs10770736	12:8459740-8459740	C	intron_variant	MODIFIER	CLEC6A	ENSG00000205846	Transcript
rs10770818	12:21516716-21516716	G	3_prime_UTR_variant	MODIFIER	GOLT1B	ENSG00000111711	Transcript
rs10770871	12:21923026-21923026	G	intron_variant	MODIFIER	ABCC9	ENSG00000069431	Transcript
rs10770876	12:22008431-22008431	C	non_coding_transcript_exon_variant	non_coding_transcript_variant	MODIFIER	RP11-547L9.1	ENSG00000255627
rs10771407	12:9192677-9192677	G	synonymous_variant	LOW	PZP	ENSG00000126838	Transcript
rs10772333	12:10606433-10606433	C	intron_variant	MODIFIER	MAGOHB	ENSG00000111196	Transcript
rs10772335	12:10613645-10613645	C	upstream_gene_variant	MODIFIER	MAGOHB	ENSG00000111196	Transcript
rs10773125	12:124950842-124950842	T	intron_variant	MODIFIER	DHX37	ENSG00000150990	Transcript
rs10773594	12:129075012-129075012	T	synonymous_variant	LOW	TMEM132D	ENSG00000151952	Transcript
rs10773946	12:1492556-1492556	G	downstream_gene_variant	MODIFIER	ERC1	ENSG00000082805	Transcript
rs10774604	12:110730938-110730938	T	intron_variant	MODIFIER	PPP1CC	ENSG00000186298	Transcript
rs10774671	12:112919388-112919388	A	splice_acceptor_variant	HIGH	OAS1	ENSG00000089127	Transcript
rs10775325	16:71286083-71286083	T	intron_variant	MODIFIER	CMTR2	ENSG00000180917	Transcript
rs10776627	10:48596509-48596509	G	intron_variant	MODIFIER	ARHGAP22	ENSG00000128805	Transcript
rs10776672	10:133344451-133344451	A	intron_variant	MODIFIER	ZNF511-PRAP1	ENSG00000283496	Transcript
rs10776679	10:133389090-133389090	C	intron_variant	MODIFIER	PAOX	ENSG00000148832	Transcript
rs10776844	9:135770463-135770463	G	intron_variant	MODIFIER	KCNT1	ENSG00000107147	Transcript
rs10776867	9:136007784-136007784	G	3_prime_UTR_variant	MODIFIER	NACC2	ENSG00000148411	Transcript
rs10776868	9:136009424-136009424	C	3_prime_UTR_variant	MODIFIER	NACC2	ENSG00000148411	Transcript
rs10777172	12:89500490-89500490	C	intron_variant	MODIFIER	POC1B	ENSG00000139323	Transcript
rs1077718	3:134361819-134361819	G	intron_variant	MODIFIER	AMOTL2	ENSG00000114019	Transcript
rs10778674	12:76460094-76460094	C	intron_variant	MODIFIER	OSBPL8	ENSG00000091039	Transcript
rs10778725	12:80318640-80318640	A	synonymous_variant	LOW	OTOGL	ENSG00000165899	Transcript
rs10778730	12:80368466-80368466	A	intron_variant	MODIFIER	OTOGL	ENSG00000165899	Transcript
rs10778734	12:80372165-80372165	A	intron_variant	MODIFIER	OTOGL	ENSG00000165899	Transcript
rs10778752	12:80496050-80496050	A	missense_variant	MODERATE	PTPRQ	ENSG00000139304	Transcript
rs10778753	12:80496648-80496648	G	intron_variant	MODIFIER	PTPRQ	ENSG00000139304	Transcript
rs10780054	4:67821239-67821239	C	3_prime_UTR_variant	MODIFIER	TMPRSS11D	ENSG00000153802	Transcript
rs10780055	4:67821398-67821398	A	3_prime_UTR_variant	MODIFIER	TMPRSS11D	ENSG00000153802	Transcript
rs10781620	12:132561971-132561971	G	intron_variant	MODIFIER	FBRSL1	ENSG00000112787	Transcript
rs10782433	14:56603783-56603783	G	intron_variant	MODIFIER	TMEM260	ENSG00000070269	Transcript
rs10782537	1:85018790-85018790	T	downstream_gene_variant	MODIFIER	MCOLN3	ENSG00000055732	Transcript
rs10782610	1:76305790-76305790	T	intron_variant	MODIFIER	ST6GALNAC3	ENSG00000184005	Transcript
rs10783071	1:91962938-91962938	A	downstream_gene_variant	MODIFIER	BRDT	ENSG00000137948	Transcript
rs10783445	12:51486042-51486042	T	intron_variant	non_coding_transcript_variant	MODIFIER	SLC4A8	ENSG00000050438
rs1078363	8:22046701-22046701	C	intron_variant	MODIFIER	FGF17	ENSG00000158815	Transcript
rs10785923	10:89978799-89978799	A	non_coding_transcript_exon_variant	non_coding_transcript_variant	MODIFIER	SNRPD2P1	ENSG00000228938
rs10787428	10:112175621-112175621	C	missense_variant	MODERATE	GPAM	ENSG00000119927	Transcript
rs10787669	10:116427887-116427887	G	5_prime_UTR_variant	MODIFIER	PNLIPRP3	ENSG00000203837	Transcript
rs10787670	10:116427893-116427893	C	5_prime_UTR_variant	MODIFIER	PNLIPRP3	ENSG00000203837	Transcript
rs10788546	10:80275098-80275098	C	synonymous_variant	LOW	MAT1A	ENSG00000151224	Transcript
rs10788668	1:17381303-17381303	T	intron_variant	MODIFIER	PADI6	ENSG00000276747	Transcript
rs10788800	1:151132474-151132474	A	3_prime_UTR_variant	MODIFIER	SEMA6C	ENSG00000143434	Transcript
rs10788920	1:49866053-49866053	C	intron_variant	MODIFIER	AGBL4	ENSG00000186094	Transcript
rs10788945	1:52857820-52857820	A	intron_variant	MODIFIER	ZYG11A	ENSG00000203995	Transcript
rs10789097	1:61654306-61654306	G	non_coding_transcript_exon_variant	non_coding_transcript_variant	MODIFIER	RP11-430G17.1	ENSG00000223920
rs10789965	11:113835400-113835400	A	intron_variant	MODIFIER	USP28	ENSG00000048028	Transcript
rs10790715	11:124923786-124923786	C	missense_variant	MODERATE	HEPACAM	ENSG00000165478	Transcript
rs10792043	11:56577517-56577517	A	missense_variant	MODERATE	OR5M10	ENSG00000254834	Transcript
rs10794339	11:900929-900929	A	splice_region_variant	intron_variant	LOW	CHID1	ENSG00000177830
rs10794457	12:132201292-132201292	G	intron_variant	MODIFIER	GALNT9	ENSG00000182870	Transcript
rs10794536	4:786498-786498	G	3_prime_UTR_variant	MODIFIER	CPLX1	ENSG00000168993	Transcript
rs10794597	10:123138003-123138003	C	downstream_gene_variant	MODIFIER	HMX3	ENSG00000188620	Transcript
rs10795440	10:17068596-17068596	A	intron_variant	MODIFIER	CUBN	ENSG00000107611	Transcript
rs10795731	10:6000071-6000071	T	intergenic_variant	MODIFIER	-	-	-
rs10796011	10:13072340-13072340	C	intron_variant	MODIFIER	CCDC3	ENSG00000151468	Transcript
rs10796036	10:13195015-13195015	A	intron_variant	MODIFIER	MCM10	ENSG00000065328	Transcript
rs1079610	10:86662359-86662359	T	missense_variant	MODERATE	OPN4	ENSG00000122375	Transcript
rs10797077	1:160545069-160545069	A	downstream_gene_variant	MODIFIER	CD84	ENSG00000066294	Transcript
rs10797395	1:3478475-3478475	A	synonymous_variant	LOW	ARHGEF16	ENSG00000130762	Transcript
rs10797667	1:181059597-181059597	C	downstream_gene_variant	MODIFIER	MR1	ENSG00000153029	Transcript
rs10799661	1:20713586-20713586	A	intron_variant	MODIFIER	KIF17	ENSG00000117245	Transcript
rs10800096	1:165406996-165406996	A	intron_variant	MODIFIER	RXRG	ENSG00000143171	Transcript
rs10800776	1:201369425-201369425	C	intron_variant	MODIFIER	TNNT2	ENSG00000118194	Transcript
rs10802393	1:246325894-246325894	T	3_prime_UTR_variant	MODIFIER	SMYD3	ENSG00000185420	Transcript
rs10803912	2:177542448-177542448	A	3_prime_UTR_variant	MODIFIER	AGPS	ENSG00000018510	Transcript
rs10804166	2:208171988-208171988	C	missense_variant	splice_region_variant	MODERATE	C2orf80	ENSG00000188674
rs10804491	3:111594610-111594610	C	intron_variant	MODIFIER	CD96	ENSG00000153283	Transcript
rs10804567	3:125012641-125012641	G	missense_variant	MODERATE	HEG1	ENSG00000173706	Transcript
rs10804866	3:176822588-176822588	C	intron_variant	non_coding_transcript_variant	MODIFIER	RP11-644C3.1	ENSG00000232461
rs10805251	4:24806084-24806084	A	downstream_gene_variant	MODIFIER	CCDC149	ENSG00000181982	Transcript
rs10805900	5:76330545-76330545	A	intron_variant	MODIFIER	SV2C	ENSG00000122012	Transcript
rs10806847	6:166326196-166326196	A	intron_variant	MODIFIER	SFT2D1	ENSG00000198818	Transcript
rs10807861	7:32585342-32585342	C	3_prime_UTR_variant	MODIFIER	AVL9	ENSG00000105778	Transcript
rs10809281	9:11012115-11012115	T	non_coding_transcript_exon_variant	non_coding_transcript_variant	MODIFIER	AKAP8P1	ENSG00000234146
rs10815440	9:661057-661057	G	intron_variant	non_coding_transcript_variant	MODIFIER	KANK1	ENSG00000107104
rs10817493	9:113594249-113594249	A	intron_variant	MODIFIER	RGS3	ENSG00000138835	Transcript
rs10818503	9:121088492-121088492	A	missense_variant	MODERATE	CNTRL	ENSG00000119397	Transcript
rs10819259	9:126977822-126977822	T	intron_variant	MODIFIER	RALGPS1	ENSG00000136828	Transcript
rs10819568	9:129858085-129858085	C	synonymous_variant	LOW	USP20	ENSG00000136878	Transcript
rs10819569	9:129858179-129858179	A	intron_variant	MODIFIER	USP20	ENSG00000136878	Transcript
rs10823171	10:68292171-68292171	G	non_coding_transcript_exon_variant	non_coding_transcript_variant	MODIFIER	PBLD	ENSG00000108187
rs10823607	10:70741007-70741007	C	missense_variant	MODERATE	ADAMTS14	ENSG00000138316	Transcript
rs10824173	10:52161994-52161994	A	intron_variant	non_coding_transcript_variant	MODIFIER	PRKG1	ENSG00000185532
rs10829190	10:27120626-27120626	A	intron_variant	MODIFIER	YME1L1	ENSG00000136758	Transcript
rs10833	4:141733394-141733394	C	3_prime_UTR_variant	MODIFIER	IL15	ENSG00000164136	Transcript
rs10835050	11:26656320-26656320	C	intron_variant	MODIFIER	ANO3	ENSG00000134343	Transcript
rs10835051	11:26656400-26656400	T	synonymous_variant	LOW	ANO3	ENSG00000134343	Transcript
rs10835227	11:27807433-27807433	T	downstream_gene_variant	MODIFIER	CBX3P1	ENSG00000177447	Transcript
rs10838528	11:45896403-45896403	C	intron_variant	MODIFIER	MAPK8IP1	ENSG00000121653	Transcript
rs10839531	11:6199939-6199939	C	missense_variant	MODERATE	OR52W1	ENSG00000175485	Transcript
rs10839535	11:6271607-6271607	G	3_prime_UTR_variant	MODIFIER	CCKBR	ENSG00000110148	Transcript
rs10839536	11:6271608-6271608	A	3_prime_UTR_variant	MODIFIER	CCKBR	ENSG00000110148	Transcript
rs10839822	11:7621176-7621176	C	intron_variant	MODIFIER	PPFIBP2	ENSG00000166387	Transcript
rs10839849	11:7700323-7700323	A	upstream_gene_variant	MODIFIER	RP11-35J10.4	ENSG00000254707	Transcript
rs1084004	10:71362188-71362188	C	synonymous_variant	LOW	SLC29A3	ENSG00000198246	Transcript
rs10840492	11:10801532-10801532	C	intron_variant	MODIFIER	EIF4G2	ENSG00000110321	Transcript
rs10842501	12:25190582-25190582	T	intron_variant	MODIFIER	CASC1	ENSG00000118307	Transcript
rs10845007	12:7373199-7373199	T	intron_variant	MODIFIER	CD163L1	ENSG00000177675	Transcript
rs10845182	12:10610637-10610637	A	synonymous_variant	LOW	MAGOHB	ENSG00000111196	Transcript
rs10845659	12:12875719-12875719	G	non_coding_transcript_exon_variant	non_coding_transcript_variant	MODIFIER	RPL13AP20	ENSG00000234498
rs10846515	12:123317125-123317125	G	intron_variant	MODIFIER	SBNO1	ENSG00000139697	Transcript
rs10846559	12:123789927-123789927	G	missense_variant	splice_region_variant	MODERATE	DNAH10	ENSG00000197653
rs10846978	12:122480161-122480161	C	intron_variant	MODIFIER	ZCCHC8	ENSG00000033030	Transcript
rs10847910	12:122861189-122861189	G	synonymous_variant	LOW	HIP1R	ENSG00000130787	Transcript
rs10848675	12:2550682-2550682	C	intron_variant	MODIFIER	CACNA1C	ENSG00000151067	Transcript
rs10848683	12:2681964-2681964	T	missense_variant	MODERATE	CACNA1C	ENSG00000151067	Transcript
rs10849448	12:6384185-6384185	G	5_prime_UTR_variant	MODIFIER	LTBR	ENSG00000111321	Transcript
rs10850	2:127306369-127306369	C	downstream_gene_variant	MODIFIER	MAP3K2	ENSG00000169967	Transcript
rs10852019	15:38356326-38356326	A	3_prime_UTR_variant	MODIFIER	SPRED1	ENSG00000166068	Transcript
rs10852094	15:84872489-84872489	C	3_prime_UTR_variant	MODIFIER	ALPK3	ENSG00000136383	Transcript
rs10852643	16:4195692-4195692	G	synonymous_variant	LOW	SRL	ENSG00000185739	Transcript
rs10852862	17:3915326-3915326	C	intron_variant	MODIFIER	P2RX1	ENSG00000108405	Transcript
rs10854485	21:46643564-46643564	A	synonymous_variant	LOW	PRMT2	ENSG00000160310	Transcript
rs1085486	2:44390185-44390185	A	intron_variant	MODIFIER	CAMKMT	ENSG00000143919	Transcript
rs10856995	4:108896806-108896806	T	intron_variant	MODIFIER	COL25A1	ENSG00000188517	Transcript
rs10857134	4:128952278-128952278	G	intron_variant	MODIFIER	SCLT1	ENSG00000151466	Transcript
rs10858893	12:89519546-89519546	A	intron_variant	MODIFIER	POC1B	ENSG00000139323	Transcript
rs10858925	12:89753657-89753657	C	upstream_gene_variant	MODIFIER	RNU6-148P	ENSG00000252823	Transcript
rs10862	6:166342487-166342487	C	5_prime_UTR_variant	MODIFIER	SFT2D1	ENSG00000198818	Transcript
rs10862083	12:80253375-80253375	G	intron_variant	MODIFIER	OTOGL	ENSG00000165899	Transcript
rs10863430	1:206491074-206491074	G	downstream_gene_variant	MODIFIER	C1orf147	ENSG00000162888	Transcript
rs10864100	1:214464829-214464829	T	5_prime_UTR_variant	MODIFIER	PTPN14	ENSG00000152104	Transcript
rs10864101	1:214464976-214464976	C	intron_variant	MODIFIER	PTPN14	ENSG00000152104	Transcript
rs10864102	1:214465004-214465004	G	intron_variant	MODIFIER	PTPN14	ENSG00000152104	Transcript
rs10865541	2:3388304-3388304	A	missense_variant	MODERATE	TRAPPC12	ENSG00000171853	Transcript
rs10866276	4:185502523-185502523	A	intron_variant	MODIFIER	PDLIM3	ENSG00000154553	Transcript
rs10866343	4:169833261-169833261	A	non_coding_transcript_exon_variant	non_coding_transcript_variant	MODIFIER	RP11-205M3.1	ENSG00000248625
rs10866818	8:23030894-23030894	A	intron_variant	MODIFIER	TNFRSF10B	ENSG00000120889	Transcript
rs10869732	9:76205082-76205082	C	intron_variant	MODIFIER	PCSK5	ENSG00000099139	Transcript
rs10870159	9:136992590-136992590	C	intron_variant	MODIFIER	C9orf142	ENSG00000148362	Transcript
rs10870473	12:132576695-132576695	T	intron_variant	MODIFIER	FBRSL1	ENSG00000112787	Transcript
rs10870487	12:132455312-132455312	G	upstream_gene_variant	MODIFIER	RP11-503G7.1	ENSG00000256783	Transcript
rs10871774	18:59971098-59971098	A	upstream_gene_variant	MODIFIER	RN7SL342P	ENSG00000239398	Transcript
rs10872035	6:109516656-109516656	C	intron_variant	MODIFIER	AK9	ENSG00000155085	Transcript
rs10872047	6:109564956-109564956	T	intron_variant	MODIFIER	AK9	ENSG00000155085	Transcript
rs10873530	14:102082894-102082894	T	intron_variant	MODIFIER	HSP90AA1	ENSG00000080824	Transcript
rs10873810	1:86993012-86993012	A	5_prime_UTR_variant	MODIFIER	RP5-1052I5.2	ENSG00000267561	Transcript
rs10873956	1:77847809-77847809	A	intron_variant	MODIFIER	MIGA1	ENSG00000180488	Transcript
rs10874744	1:92840760-92840760	A	downstream_gene_variant	MODIFIER	RPL5	ENSG00000122406	Transcript
rs10875104	1:91981447-91981447	G	intron_variant	MODIFIER	BRDT	ENSG00000137948	Transcript
rs10876135	12:51094453-51094453	G	3_prime_UTR_variant	MODIFIER	TFCP2	ENSG00000135457	Transcript
rs10876353	12:52823272-52823272	A	intron_variant	MODIFIER	KRT79	ENSG00000185640	Transcript
rs10876354	12:52823917-52823917	A	synonymous_variant	LOW	KRT79	ENSG00000185640	Transcript
rs10876394	12:53006394-53006394	T	5_prime_UTR_variant	MODIFIER	EIF4B	ENSG00000063046	Transcript
rs10877825	12:62314661-62314661	A	intron_variant	MODIFIER	USP15	ENSG00000135655	Transcript
rs10878623	12:40463412-40463412	C	intron_variant	non_coding_transcript_variant	MODIFIER	MUC19	ENSG00000205592
rs10879007	12:69683780-69683780	C	3_prime_UTR_variant	MODIFIER	BEST3	ENSG00000127325	Transcript
rs10881718	10:89978998-89978998	C	non_coding_transcript_exon_variant	non_coding_transcript_variant	MODIFIER	SNRPD2P1	ENSG00000228938
rs1088679	14:61530675-61530675	C	intron_variant	MODIFIER	PRKCH	ENSG00000027075	Transcript
rs10887	13:72755220-72755220	A	3_prime_UTR_variant	MODIFIER	DIS3	ENSG00000083520	Transcript
rs10887711	10:80275086-80275086	G	synonymous_variant	LOW	MAT1A	ENSG00000151224	Transcript
rs10888175	8:13085556-13085556	C	3_prime_UTR_variant	MODIFIER	DLC1	ENSG00000164741	Transcript
rs10888359	1:247758415-247758415	A	upstream_gene_variant	MODIFIER	OR1C1	ENSG00000221888	Transcript
rs10888382	1:150558532-150558532	C	synonymous_variant	LOW	ADAMTSL4	ENSG00000143382	Transcript
rs10888742	1:51937284-51937284	A	intron_variant	MODIFIER	RAB3B	ENSG00000169213	Transcript
rs10888748	1:52162617-52162617	G	intron_variant	MODIFIER	ZFYVE9	ENSG00000157077	Transcript
rs10888976	1:56495682-56495682	C	3_prime_UTR_variant	MODIFIER	PLPP3	ENSG00000162407	Transcript
rs10889644	1:66679639-66679639	A	intron_variant	MODIFIER	SGIP1	ENSG00000118473	Transcript
rs10890177	1:42040710-42040710	C	non_coding_transcript_exon_variant	non_coding_transcript_variant	MODIFIER	HNRNPFP1	ENSG00000227538
rs10890216	1:37976875-37976875	A	intron_variant	MODIFIER	SF3A3	ENSG00000183431	Transcript
rs10892216	11:118109029-118109029	A	intron_variant	MODIFIER	TMPRSS4	ENSG00000137648	Transcript
rs10894281	11:130905584-130905584	G	intron_variant	MODIFIER	SNX19	ENSG00000120451	Transcript
rs10896103	11:56176572-56176572	C	upstream_gene_variant	MODIFIER	OR5J2	ENSG00000174957	Transcript
rs10896164	11:67284995-67284995	A	upstream_gene_variant	MODIFIER	ANKRD13D	ENSG00000172932	Transcript
rs10896964	11:59365409-59365409	G	3_prime_UTR_variant	MODIFIER	OR5AN1	ENSG00000176495	Transcript
rs10897533	11:64855397-64855397	C	synonymous_variant	LOW	EHD1	ENSG00000110047	Transcript
rs10897660	11:80652963-80652963	C	downstream_gene_variant	MODIFIER	ARL6IP1P3	ENSG00000255014	Transcript
rs10899226	11:76496589-76496589	A	intron_variant	MODIFIER	EMSY	ENSG00000158636	Transcript
rs10899962	10:44001625-44001625	T	intergenic_variant	MODIFIER	-	-	-
rs10900443	1:205075226-205075226	A	3_prime_UTR_variant	MODIFIER	CNTN2	ENSG00000184144	Transcript
rs10900444	1:205075288-205075288	A	3_prime_UTR_variant	MODIFIER	CNTN2	ENSG00000184144	Transcript
rs10901425	10:125773956-125773956	G	missense_variant	MODERATE	MMP21	ENSG00000154485	Transcript
rs10902112	11:244106-244106	G	intron_variant	MODIFIER	PSMD13	ENSG00000185627	Transcript
rs10902510	12:132203734-132203734	G	intron_variant	MODIFIER	GALNT9	ENSG00000182870	Transcript
rs10904535	10:650297-650297	A	intron_variant	MODIFIER	DIP2C	ENSG00000151240	Transcript
rs10905277	10:8055405-8055405	A	5_prime_UTR_variant	MODIFIER	GATA3	ENSG00000107485	Transcript
rs10906066	10:12081667-12081667	T	intron_variant	MODIFIER	DHTKD1	ENSG00000181192	Transcript
rs10906076	10:12098031-12098031	G	intron_variant	MODIFIER	DHTKD1	ENSG00000181192	Transcript
rs10906462	10:13740124-13740124	G	intron_variant	MODIFIER	FRMD4A	ENSG00000151474	Transcript
rs10907171	1:1182832-1182832	C	intron_variant	MODIFIER	TTLL10	ENSG00000162571	Transcript
rs10907179	1:1319461-1319461	G	intron_variant	non_coding_transcript_variant	MODIFIER	CPSF3L	ENSG00000127054
rs10916	2:38070027-38070027	A	downstream_gene_variant	MODIFIER	RMDN2	ENSG00000115841	Transcript
rs10916015	1:223665738-223665738	G	upstream_gene_variant	MODIFIER	CAPN8	ENSG00000203697	Transcript
rs10916317	1:228457362-228457362	G	3_prime_UTR_variant	MODIFIER	HIST3H2A	ENSG00000181218	Transcript
rs10920144	1:201218636-201218636	C	synonymous_variant	LOW	IGFN1	ENSG00000163395	Transcript
rs10920189	1:201384699-201384699	A	intron_variant	MODIFIER	LAD1	ENSG00000159166	Transcript
rs10923176	1:115682304-115682304	A	intron_variant	MODIFIER	VANGL1	ENSG00000173218	Transcript
rs10923177	1:115682559-115682559	C	intron_variant	MODIFIER	VANGL1	ENSG00000173218	Transcript
rs10925264	1:236902283-236902283	T	downstream_gene_variant	MODIFIER	MTR	ENSG00000116984	Transcript
rs10927893	1:16032557-16032557	G	intron_variant	MODIFIER	CLCNKA	ENSG00000186510	Transcript
rs10929303	2:233772770-233772770	C	3_prime_UTR_variant	MODIFIER	UGT1A6	ENSG00000167165	Transcript
rs10930107	2:163593390-163593390	T	downstream_gene_variant	MODIFIER	FIGN	ENSG00000182263	Transcript
rs10930425	2:170404198-170404198	A	intron_variant	NMD_transcript_variant	MODIFIER	MYO3B	ENSG00000071909
rs10931458	2:190525400-190525400	A	intron_variant	NMD_transcript_variant	MODIFIER	NEMP2	ENSG00000189362
rs10931715	2:195987187-195987187	A	missense_variant	MODERATE	DNAH7	ENSG00000118997	Transcript
rs10932259	2:208320275-208320275	T	synonymous_variant	LOW	PIKFYVE	ENSG00000115020	Transcript
rs10932334	2:210476625-210476625	T	intron_variant	MODIFIER	LANCL1	ENSG00000115365	Transcript
rs10932782	2:218488472-218488472	T	intron_variant	MODIFIER	USP37	ENSG00000135913	Transcript
rs10933378	2:231593732-231593732	A	missense_variant	MODERATE	C2orf57	ENSG00000177673	Transcript
rs10934848	3:128071701-128071701	A	downstream_gene_variant	MODIFIER	SEC61A1	ENSG00000058262	Transcript
rs10934949	3:130570773-130570773	C	intron_variant	MODIFIER	COL6A6	ENSG00000206384	Transcript
rs10934962	3:130827738-130827738	C	non_coding_transcript_exon_variant	non_coding_transcript_variant	MODIFIER	GSTO3P	ENSG00000232829
rs10937714	4:6277320-6277320	T	intron_variant	MODIFIER	WFS1	ENSG00000109501	Transcript
rs10937782	4:7055379-7055379	C	downstream_gene_variant	MODIFIER	GRPEL1	ENSG00000109519	Transcript
rs10937784	4:7059208-7059208	C	3_prime_UTR_variant	MODIFIER	GRPEL1	ENSG00000109519	Transcript
rs10938683	4:8060963-8060963	A	splice_region_variant	intron_variant	LOW	ABLIM2	ENSG00000163995
rs10945382	6:169143436-169143436	G	regulatory_region_variant	MODIFIER	-	-	RegulatoryFeature
rs10947436	6:33772183-33772183	G	3_prime_UTR_variant	MODIFIER	LEMD2	ENSG00000161904	Transcript
rs10948758	6:53654264-53654264	G	synonymous_variant	LOW	KLHL31	ENSG00000124743	Transcript
rs10951088	7:3166072-3166072	G	non_coding_transcript_exon_variant	non_coding_transcript_variant	MODIFIER	AC091801.1	ENSG00000217455
rs10951154	7:27095695-27095695	T	downstream_gene_variant	MODIFIER	HOXA2	ENSG00000105996	Transcript
rs10951205	7:28818839-28818839	G	intron_variant	MODIFIER	CREB5	ENSG00000146592	Transcript
rs10951714	7:4907246-4907246	C	3_prime_UTR_variant	MODIFIER	MMD2	ENSG00000136297	Transcript
rs10952229	7:149803384-149803384	G	intron_variant	MODIFIER	SSPO	ENSG00000197558	Transcript
rs10952230	7:149814897-149814897	G	missense_variant	MODERATE	SSPO	ENSG00000197558	Transcript
rs10952549	7:143396445-143396445	A	synonymous_variant	LOW	EPHA1	ENSG00000146904	Transcript
rs10952805	7:149210757-149210757	A	downstream_gene_variant	MODIFIER	ZNF282	ENSG00000170265	Transcript
rs10953311	7:100963080-100963080	T	intron_variant	MODIFIER	MUC3A	ENSG00000169894	Transcript
rs10956163	8:124082606-124082606	G	intron_variant	non_coding_transcript_variant	MODIFIER	FER1L6-AS2	ENSG00000253868
rs10956164	8:124098017-124098017	T	intron_variant	non_coding_transcript_variant	MODIFIER	FER1L6-AS2	ENSG00000253868
rs10956634	8:132095646-132095646	G	intron_variant	MODIFIER	HHLA1	ENSG00000132297	Transcript
rs10956928	8:94874323-94874323	G	intron_variant	NMD_transcript_variant	MODIFIER	INTS8	ENSG00000164941
rs10957284	8:63409341-63409341	C	intron_variant	non_coding_transcript_variant	MODIFIER	CTD-3046C4.1	ENSG00000253205
rs10961672	9:14690421-14690421	C	intron_variant	MODIFIER	ZDHHC21	ENSG00000175893	Transcript
rs1097	11:94377508-94377508	C	3_prime_UTR_variant	MODIFIER	GPR83	ENSG00000123901	Transcript
rs10973360	9:37486386-37486386	A	5_prime_UTR_variant	MODIFIER	POLR1E	ENSG00000137054	Transcript
rs10976432	9:7597988-7597988	T	non_coding_transcript_exon_variant	non_coding_transcript_variant	MODIFIER	PPIAP33	ENSG00000178654
rs10982110	9:114217772-114217772	T	intron_variant	MODIFIER	COL27A1	ENSG00000196739	Transcript
rs10982113	9:114218083-114218083	T	intron_variant	MODIFIER	COL27A1	ENSG00000196739	Transcript
rs10983	5:9037731-9037731	A	3_prime_UTR_variant	MODIFIER	SEMA5A	ENSG00000112902	Transcript
rs10998	12:122504865-122504865	A	3_prime_UTR_variant	MODIFIER	RSRC2	ENSG00000111011	Transcript
rs10999500	10:70741107-70741107	A	synonymous_variant	LOW	ADAMTS14	ENSG00000138316	Transcript
rs10999762	10:71284917-71284917	A	intron_variant	MODIFIER	UNC5B	ENSG00000107731	Transcript
rs11005	9:131523559-131523559	C	3_prime_UTR_variant	MODIFIER	POMT1	ENSG00000130714	Transcript
rs11016046	10:128060801-128060801	C	intron_variant	MODIFIER	PTPRE	ENSG00000132334	Transcript
rs11022079	11:11892038-11892038	T	missense_variant	MODERATE	USP47	ENSG00000170242	Transcript
rs11025385	11:20105500-20105500	A	intron_variant	MODIFIER	NAV2	ENSG00000166833	Transcript
rs11029665	11:26668241-26668241	T	downstream_gene_variant	MODIFIER	ANO3	ENSG00000134343	Transcript
rs11030034	11:27495238-27495238	G	3_prime_UTR_variant	MODIFIER	LIN7C	ENSG00000148943	Transcript
rs11037929	11:44275703-44275703	G	intron_variant	MODIFIER	ALX4	ENSG00000052850	Transcript
rs11038356	11:45213326-45213326	C	intron_variant	MODIFIER	PRDM11	ENSG00000019485	Transcript
rs11039300	11:47565510-47565510	A	upstream_gene_variant	MODIFIER	PTPMT1	ENSG00000110536	Transcript
rs11040819	11:6260170-6260170	C	intron_variant	MODIFIER	CCKBR	ENSG00000110148	Transcript
rs11042964	11:10805871-10805871	C	intron_variant	MODIFIER	EIF4G2	ENSG00000110321	Transcript
rs11044515	12:19359629-19359629	A	intron_variant	MODIFIER	PLEKHA5	ENSG00000052126	Transcript
rs11045689	12:21048729-21048729	A	missense_variant	MODERATE	RP11-545J16.1	ENSG00000257046	Transcript
rs11048253	12:25803274-25803274	C	intron_variant	non_coding_transcript_variant	MODIFIER	RP11-443N24.2	ENSG00000256686
rs11048254	12:25803324-25803324	T	intron_variant	non_coding_transcript_variant	MODIFIER	RP11-443N24.2	ENSG00000256686
rs1104859	1:201362426-201362426	G	intron_variant	MODIFIER	TNNT2	ENSG00000118194	Transcript
rs11049106	12:27714773-27714773	T	splice_region_variant	intron_variant	LOW	MRPS35	ENSG00000061794
rs11051	4:42087160-42087160	A	3_prime_UTR_variant	MODIFIER	SLC30A9	ENSG00000014824	Transcript
rs1105168	5:151507321-151507321	A	missense_variant	MODERATE	FAT2	ENSG00000086570	Transcript
rs1105524	5:80654693-80654693	G	5_prime_UTR_variant	MODIFIER	MSH3	ENSG00000113318	Transcript
rs11057353	12:123781140-123781140	C	missense_variant	MODERATE	DNAH10	ENSG00000197653	Transcript
rs11057354	12:123783091-123783091	G	intron_variant	MODIFIER	DNAH10	ENSG00000197653	Transcript
rs11057355	12:123783156-123783156	C	synonymous_variant	LOW	DNAH10	ENSG00000197653	Transcript
rs11059	4:150264499-150264499	C	downstream_gene_variant	MODIFIER	LRBA	ENSG00000198589	Transcript
rs1105944	8:23027596-23027596	G	intron_variant	MODIFIER	TNFRSF10B	ENSG00000120889	Transcript
rs11063	3:45082677-45082677	C	3_prime_UTR_variant	MODIFIER	CDCP1	ENSG00000163814	Transcript
rs11063266	12:4627511-4627511	C	missense_variant	MODERATE	AKAP3	ENSG00000111254	Transcript
rs11068230	12:116911209-116911209	G	missense_variant	MODERATE	FBXW8	ENSG00000174989	Transcript
rs11070311	15:40953131-40953131	C	5_prime_UTR_variant	MODIFIER	CHAC1	ENSG00000128965	Transcript
rs11070320	15:41047283-41047283	T	intron_variant	MODIFIER	INO80	ENSG00000128908	Transcript
rs11070641	15:48408832-48408832	T	3_prime_UTR_variant	MODIFIER	FBN1	ENSG00000166147	Transcript
rs1107128	1:201194063-201194063	T	intron_variant	MODIFIER	IGFN1	ENSG00000163395	Transcript
rs11071448	15:59458731-59458731	A	intron_variant	MODIFIER	FAM81A	ENSG00000157470	Transcript
rs11071895	15:66501142-66501142	G	upstream_gene_variant	MODIFIER	ZWILCH	ENSG00000174442	Transcript
rs11072532	15:75207520-75207520	A	missense_variant	MODERATE	C15orf39	ENSG00000167173	Transcript
rs11072554	15:75660272-75660272	G	3_prime_UTR_variant	MODIFIER	SNX33	ENSG00000173548	Transcript
rs11074904	16:28604387-28604387	A	downstream_gene_variant	MODIFIER	SULT1A1	ENSG00000196502	Transcript
rs11075720	16:69463345-69463345	G	3_prime_UTR_variant	MODIFIER	CYB5B	ENSG00000103018	Transcript
rs11075908	16:71894947-71894947	C	upstream_gene_variant	MODIFIER	IST1	ENSG00000182149	Transcript
rs11076693	16:88652144-88652144	A	upstream_gene_variant	MODIFIER	CYBA	ENSG00000051523	Transcript
rs11076698	16:88686285-88686285	G	intron_variant	MODIFIER	SNAI3	ENSG00000185669	Transcript
rs11076844	16:2821120-2821120	C	intron_variant	MODIFIER	PRSS21	ENSG00000007038	Transcript
rs11077792	17:75495813-75495813	A	intron_variant	MODIFIER	TMEM94	ENSG00000177728	Transcript
rs11078458	17:3542607-3542607	A	synonymous_variant	LOW	TRPV3	ENSG00000167723	Transcript
rs11078918	17:39604932-39604932	C	3_prime_UTR_variant	MODIFIER	NEUROD2	ENSG00000171532	Transcript
rs11079007	17:41718031-41718031	A	downstream_gene_variant	MODIFIER	HAP1	ENSG00000173805	Transcript
rs11079286	17:57286060-57286060	C	intron_variant	MODIFIER	MSI2	ENSG00000153944	Transcript
rs11079874	17:49724289-49724289	G	intron_variant	MODIFIER	FAM117A	ENSG00000121104	Transcript
rs11080572	18:12351343-12351343	T	synonymous_variant	LOW	AFG3L2	ENSG00000141385	Transcript
rs11084161	19:52435108-52435108	A	missense_variant	MODERATE	ZNF534	ENSG00000198633	Transcript
rs11084162	19:52435164-52435164	G	missense_variant	MODERATE	ZNF534	ENSG00000198633	Transcript
rs11084163	19:52435206-52435206	C	missense_variant	MODERATE	ZNF534	ENSG00000198633	Transcript
rs11084205	19:52905122-52905122	A	intron_variant	MODIFIER	CTD-2331H12.8	ENSG00000283088	Transcript
rs11084689	19:32996276-32996276	G	intron_variant	MODIFIER	RHPN2	ENSG00000131941	Transcript
rs11085735	19:10491504-10491504	C	intron_variant	MODIFIER	KEAP1	ENSG00000079999	Transcript
rs11085765	19:8888777-8888777	T	synonymous_variant	LOW	MUC16	ENSG00000181143	Transcript
rs11085766	19:8888999-8888999	C	intron_variant	MODIFIER	MUC16	ENSG00000181143	Transcript
rs1108577	7:150801331-150801331	A	intron_variant	MODIFIER	TMEM176A	ENSG00000002933	Transcript
rs11085776	19:8892942-8892942	T	missense_variant	MODERATE	MUC16	ENSG00000181143	Transcript
rs11085778	19:8893030-8893030	A	intron_variant	MODIFIER	MUC16	ENSG00000181143	Transcript
rs11085779	19:8893073-8893073	T	intron_variant	MODIFIER	MUC16	ENSG00000181143	Transcript
rs11085912	19:14864659-14864659	T	non_coding_transcript_exon_variant	non_coding_transcript_variant	MODIFIER	OR7A2P	ENSG00000172148
rs11085922	19:14916905-14916905	C	non_coding_transcript_exon_variant	non_coding_transcript_variant	MODIFIER	OR7A11P	ENSG00000198367
rs1109138	1:109735327-109735327	C	3_prime_UTR_variant	MODIFIER	GSTM3	ENSG00000134202	Transcript
rs1109527	5:53091320-53091320	C	3_prime_UTR_variant	MODIFIER	ITGA2	ENSG00000164171	Transcript
rs1109866	2:219218557-219218557	T	synonymous_variant	LOW	ABCB6	ENSG00000115657	Transcript
rs1109867	2:219218731-219218731	T	5_prime_UTR_variant	MODIFIER	ABCB6	ENSG00000115657	Transcript
rs1109882	5:42769742-42769742	T	intron_variant	MODIFIER	CCDC152	ENSG00000198865	Transcript
rs11099672	4:147906822-147906822	G	intron_variant	MODIFIER	ARHGAP10	ENSG00000071205	Transcript
rs11100150	4:158125235-158125235	C	3_prime_UTR_variant	MODIFIER	FAM198B	ENSG00000164125	Transcript
rs11100741	4:142026393-142026393	G	downstream_gene_variant	MODIFIER	INPP4B	ENSG00000109452	Transcript
rs11103270	9:136007616-136007616	T	3_prime_UTR_variant	MODIFIER	NACC2	ENSG00000148411	Transcript
rs1110331	16:89707988-89707988	A	intron_variant	MODIFIER	VPS9D1	ENSG00000075399	Transcript
rs11104772	12:88231125-88231125	C	intergenic_variant	MODIFIER	-	-	-
rs1110720	12:53288542-53288542	A	synonymous_variant	LOW	ESPL1	ENSG00000135476	Transcript
rs1110784	18:79377202-79377202	G	intron_variant	MODIFIER	ATP9B	ENSG00000166377	Transcript
rs1110796	3:3982973-3982973	A	intron_variant	NMD_transcript_variant	MODIFIER	SUMF1	ENSG00000144455
rs11111761	12:103776050-103776050	C	3_prime_UTR_variant	MODIFIER	NT5DC3	ENSG00000111696	Transcript
rs11111764	12:103776573-103776573	A	3_prime_UTR_variant	MODIFIER	NT5DC3	ENSG00000111696	Transcript
rs1111212	2:158456221-158456221	T	intron_variant	MODIFIER	CCDC148	ENSG00000153237	Transcript
rs1111596	17:74336710-74336710	G	intron_variant	non_coding_transcript_variant	MODIFIER	KIF19	ENSG00000196169
rs11119566	1:210675002-210675002	T	3_prime_UTR_variant	MODIFIER	HHAT	ENSG00000054392	Transcript
rs11122091	1:6549499-6549499	A	intron_variant	MODIFIER	NOL9	ENSG00000162408	Transcript
rs11122492	1:230316232-230316232	A	3_prime_UTR_variant	MODIFIER	PGBD5	ENSG00000177614	Transcript
rs11123946	2:102711017-102711017	G	3_prime_UTR_variant	MODIFIER	SLC9A2	ENSG00000115616	Transcript
rs11124286	2:32635348-32635348	T	intron_variant	MODIFIER	TTC27	ENSG00000018699	Transcript
rs11124626	2:37952945-37952945	A	intron_variant	MODIFIER	RMDN2	ENSG00000115841	Transcript
rs11124663	2:39225720-39225720	T	intron_variant	MODIFIER	CDKL4	ENSG00000205111	Transcript
rs11125744	2:24683058-24683058	C	synonymous_variant	LOW	NCOA1	ENSG00000084676	Transcript
rs11125763	2:24752076-24752076	G	synonymous_variant	LOW	NCOA1	ENSG00000084676	Transcript
rs11126784	2:26946974-26946974	A	synonymous_variant	LOW	DPYSL5	ENSG00000157851	Transcript
rs11127214	2:29302479-29302479	C	intron_variant	MODIFIER	ALK	ENSG00000171094	Transcript
rs11127386	2:3214006-3214006	C	intron_variant	MODIFIER	TSSC1	ENSG00000032389	Transcript
rs11129208	3:25764388-25764388	C	intron_variant	NMD_transcript_variant	MODIFIER	NGLY1	ENSG00000151092
rs11129987	3:42913420-42913420	T	intron_variant	MODIFIER	ZNF662	ENSG00000182983	Transcript
rs11134356	5:958506-958506	A	downstream_gene_variant	MODIFIER	RP11-661C8.2	ENSG00000248949	Transcript
rs11134672	5:170968816-170968816	A	intron_variant	NMD_transcript_variant	MODIFIER	RANBP17	ENSG00000204764
rs11134984	5:176591544-176591544	A	intron_variant	MODIFIER	CDHR2	ENSG00000074276	Transcript
rs11136255	8:144104196-144104196	A	upstream_gene_variant	MODIFIER	MAF1	ENSG00000179632	Transcript
rs11137260	9:137846434-137846434	T	intron_variant	NMD_transcript_variant	MODIFIER	EHMT1	ENSG00000181090
rs111383321	2:127299984-127299984	G	3_prime_UTR_variant	MODIFIER	MAP3K2	ENSG00000169967	Transcript
rs11138336	9:79693475-79693475	A	intron_variant	MODIFIER	TLE4	ENSG00000106829	Transcript
rs111437424	16:1414635-1414635	C	synonymous_variant	LOW	UNKL	ENSG00000059145	Transcript
rs11145991	9:137102297-137102297	A	downstream_gene_variant	MODIFIER	MAN1B1	ENSG00000177239	Transcript
rs11149811	16:75266810-75266810	G	intron_variant	MODIFIER	BCAR1	ENSG00000050820	Transcript
rs11152115	18:59043993-59043993	C	intron_variant	non_coding_transcript_variant	MODIFIER	OACYLP	ENSG00000224367
rs111522936	1:23961322-23961322	C	intron_variant	MODIFIER	PNRC2	ENSG00000189266	Transcript
rs11152394	18:63594281-63594281	C	intron_variant	MODIFIER	SERPINB13	ENSG00000197641	Transcript
rs11152395	18:63594306-63594306	C	intron_variant	MODIFIER	SERPINB13	ENSG00000197641	Transcript
rs11152396	18:63594331-63594331	A	intron_variant	MODIFIER	SERPINB13	ENSG00000197641	Transcript
rs111528426	6:75253176-75253178	-	3_prime_UTR_variant	MODIFIER	TMEM30A	ENSG00000112697	Transcript
rs11157925	14:52634042-52634042	G	intron_variant	MODIFIER	GPR137C	ENSG00000180998	Transcript
rs11158447	14:62712276-62712276	A	intron_variant	MODIFIER	KCNH5	ENSG00000140015	Transcript
rs11158703	14:24441670-24441670	A	3_prime_UTR_variant	MODIFIER	KHNYN	ENSG00000100441	Transcript
rs11158704	14:24441910-24441910	T	downstream_gene_variant	MODIFIER	KHNYN	ENSG00000100441	Transcript
rs11158705	14:24441963-24441963	T	downstream_gene_variant	MODIFIER	KHNYN	ENSG00000100441	Transcript
rs11158986	14:72892237-72892237	C	missense_variant	NMD_transcript_variant	MODERATE	DPF3	ENSG00000205683
rs11159268	14:77507838-77507838	A	3_prime_UTR_variant	MODIFIER	SPTLC2	ENSG00000100596	Transcript
rs11159269	14:77509982-77509982	C	3_prime_UTR_variant	MODIFIER	SPTLC2	ENSG00000100596	Transcript
rs11159286	14:77708130-77708130	C	upstream_gene_variant	MODIFIER	ALKBH1	ENSG00000100601	Transcript
rs11160757	14:103673233-103673233	T	intron_variant	MODIFIER	KLC1	ENSG00000126214	Transcript
rs11164641	1:102934935-102934935	A	intron_variant	MODIFIER	COL11A1	ENSG00000060718	Transcript
rs11164642	1:102934936-102934936	T	intron_variant	MODIFIER	COL11A1	ENSG00000060718	Transcript
rs111651332	2:84449037-84449041	-	intron_variant	MODIFIER	SUCLG1	ENSG00000163541	Transcript
rs11166422	1:100266894-100266894	C	intron_variant	MODIFIER	RTCA	ENSG00000137996	Transcript
rs11168	6:166342491-166342491	C	5_prime_UTR_variant	MODIFIER	SFT2D1	ENSG00000198818	Transcript
rs111690701	14:96283303-96283303	A	3_prime_UTR_variant	MODIFIER	ATG2B	ENSG00000066739	Transcript
rs11169696	12:51073813-51073813	C	intron_variant	MODIFIER	CSRNP2	ENSG00000110925	Transcript
rs11171660	12:55700033-55700033	C	intron_variant	MODIFIER	ITGA7	ENSG00000135424	Transcript
rs11171951	12:56718853-56718853	A	intron_variant	MODIFIER	NACA	ENSG00000196531	Transcript
rs111800197	2:199932026-199932026	A	downstream_gene_variant	MODIFIER	C2orf69	ENSG00000178074	Transcript
rs111841195	14:31340362-31340362	A	intron_variant	MODIFIER	HEATR5A	ENSG00000129493	Transcript
rs11185455	3:196814709-196814709	A	intron_variant	MODIFIER	PAK2	ENSG00000180370	Transcript
rs11185547	3:196588413-196588413	C	3_prime_UTR_variant	MODIFIER	FBXO45	ENSG00000174013	Transcript
rs11187825	10:94227556-94227556	T	intron_variant	MODIFIER	PLCE1	ENSG00000138193	Transcript
rs11190680	10:100746058-100746058	G	5_prime_UTR_variant	MODIFIER	PAX2	ENSG00000075891	Transcript
rs11191905	10:104039841-104039841	A	intron_variant	MODIFIER	COL17A1	ENSG00000065618	Transcript
rs111957681	10:17849558-17849558	A	downstream_gene_variant	MODIFIER	MIR511	ENSG00000207938	Transcript
rs111974840	1:58668935-58668935	G	intron_variant	non_coding_transcript_variant	MODIFIER	MYSM1	ENSG00000162601
rs11203495	8:13499310-13499310	G	missense_variant	MODERATE	DLC1	ENSG00000164741	Transcript
rs112035490	14:24441111-24441111	T	3_prime_UTR_variant	MODIFIER	KHNYN	ENSG00000100441	Transcript
rs11203910	8:17754947-17754947	T	synonymous_variant	LOW	MTUS1	ENSG00000129422	Transcript
rs11204	7:134969179-134969179	C	3_prime_UTR_variant	MODIFIER	CALD1	ENSG00000122786	Transcript
rs11204523	1:247857254-247857254	C	missense_variant	MODERATE	TRIM58	ENSG00000162722	Transcript
rs11204658	10:46550133-46550133	A	missense_variant	MODERATE	GPRIN2	ENSG00000204175	Transcript
rs11204659	10:46550040-46550040	A	missense_variant	MODERATE	GPRIN2	ENSG00000204175	Transcript
rs11206091	1:53093638-53093638	C	intron_variant	MODIFIER	SLC1A7	ENSG00000162383	Transcript
rs11206524	1:55222343-55222343	T	upstream_gene_variant	MODIFIER	GYG1P3	ENSG00000231095	Transcript
rs112085255	2:39175837-39175837	G	downstream_gene_variant	MODIFIER	CDKL4	ENSG00000205111	Transcript
rs11210428	1:74179957-74179957	G	intron_variant	MODIFIER	LRRIQ3	ENSG00000162620	Transcript
rs112110906	16:1321221-1321222	-	intron_variant	MODIFIER	UBE2I	ENSG00000103275	Transcript
rs11211247	1:46010915-46010915	G	missense_variant	MODERATE	MAST2	ENSG00000086015	Transcript
rs112114959	7:100221379-100221381	-	3_prime_UTR_variant	MODIFIER	PVRIG	ENSG00000213413	Transcript
rs11217253	11:119357134-119357134	C	intron_variant	MODIFIER	USP2	ENSG00000036672	Transcript
rs112227200	12:88129046-88129046	C	intron_variant	MODIFIER	CEP290	ENSG00000198707	Transcript
rs11227	12:6731205-6731205	T	3_prime_UTR_variant	MODIFIER	COPS7A	ENSG00000111652	Transcript
rs11227668	11:67044867-67044867	G	intron_variant	MODIFIER	SYT12	ENSG00000173227	Transcript
rs1122824	11:78654187-78654187	T	3_prime_UTR_variant	MODIFIER	TENM4	ENSG00000149256	Transcript
rs11228710	11:56663740-56663740	T	stop_gained	HIGH	OR5AR1	ENSG00000172459	Transcript
rs1122918	10:70538875-70538875	C	intron_variant	MODIFIER	PALD1	ENSG00000107719	Transcript
rs11231341	11:63081015-63081015	C	stop_gained	HIGH	SLC22A24	ENSG00000197658	Transcript
rs1123301	19:39532668-39532668	G	synonymous_variant	LOW	EID2B	ENSG00000176401	Transcript
rs11237362	11:78023163-78023163	C	synonymous_variant	LOW	KCTD14	ENSG00000151364	Transcript
rs1123790	12:119641317-119641317	C	3_prime_UTR_variant	MODIFIER	TMEM233	ENSG00000224982	Transcript
rs11240734	1:203682696-203682696	T	upstream_gene_variant	MODIFIER	ATP2B4	ENSG00000058668	Transcript
rs112407657	11:61332112-61332112	A	intron_variant	MODIFIER	DDB1	ENSG00000167986	Transcript
rs11242054	5:130995000-130995000	C	downstream_gene_variant	MODIFIER	RP11-114H7.1	ENSG00000244192	Transcript
rs11242812	6:348906-348906	A	intron_variant	MODIFIER	DUSP22	ENSG00000112679	Transcript
rs11242813	6:349016-349016	T	intron_variant	MODIFIER	DUSP22	ENSG00000112679	Transcript
rs11242830	6:3254929-3254929	T	upstream_gene_variant	MODIFIER	PSMG4	ENSG00000180822	Transcript
rs11243339	7:154637850-154637850	T	synonymous_variant	LOW	DPP6	ENSG00000130226	Transcript
rs11244109	9:130384966-130384966	A	intron_variant	NMD_transcript_variant	MODIFIER	HMCN2	ENSG00000148357
rs1124594	13:29510946-29510946	G	3_prime_UTR_variant	MODIFIER	SLC7A1	ENSG00000139514	Transcript
rs11246029	11:236473-236473	T	upstream_gene_variant	MODIFIER	PSMD13	ENSG00000185627	Transcript
rs1124644	14:24334750-24334750	C	downstream_gene_variant	MODIFIER	RIPK3	ENSG00000129465	Transcript
rs11247253	15:101022588-101022588	A	synonymous_variant	LOW	LRRK1	ENSG00000154237	Transcript
rs11247639	1:27353201-27353201	G	intron_variant	MODIFIER	SYTL1	ENSG00000142765	Transcript
rs11247758	1:25823532-25823532	T	intron_variant	MODIFIER	MTFR1L	ENSG00000117640	Transcript
rs1124777	1:204469206-204469206	T	upstream_gene_variant	MODIFIER	PIK3C2B	ENSG00000133056	Transcript
rs11248041	4:786111-786111	C	3_prime_UTR_variant	MODIFIER	CPLX1	ENSG00000168993	Transcript
rs11248082	4:2064219-2064219	C	3_prime_UTR_variant	MODIFIER	NAT8L	ENSG00000185818	Transcript
rs11248860	16:1222038-1222038	A	missense_variant	MODERATE	TPSG1	ENSG00000116176	Transcript
rs11248872	16:1344550-1344550	G	downstream_gene_variant	MODIFIER	TSR3	ENSG00000007520	Transcript
rs11249170	1:24108105-24108105	C	intron_variant	MODIFIER	MYOM3	ENSG00000142661	Transcript
rs11249541	4:69408784-69408784	A	downstream_gene_variant	MODIFIER	RP11-790I12.6	ENSG00000248824	Transcript
rs11250238	10:1043676-1043676	C	intron_variant	MODIFIER	IDI1	ENSG00000067064	Transcript
rs1125078	11:66042404-66042404	A	3_prime_UTR_variant	MODIFIER	GAL3ST3	ENSG00000175229	Transcript
rs11257527	10:12084491-12084491	G	intron_variant	MODIFIER	DHTKD1	ENSG00000181192	Transcript
rs11257543	10:12118603-12118603	C	intron_variant	MODIFIER	DHTKD1	ENSG00000181192	Transcript
rs11257544	10:12118607-12118607	A	intron_variant	MODIFIER	DHTKD1	ENSG00000181192	Transcript
rs11257545	10:12118624-12118624	T	intron_variant	MODIFIER	DHTKD1	ENSG00000181192	Transcript
rs1125839	2:39337479-39337479	A	intron_variant	MODIFIER	MAP4K3	ENSG00000011566	Transcript
rs1125979	5:137946019-137946019	C	intron_variant	MODIFIER	FAM13B	ENSG00000031003	Transcript
rs112599947	7:64706264-64706264	G	intron_variant	MODIFIER	ZNF107	ENSG00000196247	Transcript
rs11260007	19:7362721-7362721	C	intron_variant	MODIFIER	CTB-133G6.1	ENSG00000263264	Transcript
rs11260026	19:7731611-7731611	G	intron_variant	MODIFIER	CLEC4G	ENSG00000182566	Transcript
rs11260057	19:8111579-8111579	G	intron_variant	MODIFIER	FBN3	ENSG00000142449	Transcript
rs11260584	1:1303959-1303959	A	upstream_gene_variant	MODIFIER	ACAP3	ENSG00000131584	Transcript
rs1126259	8:48734876-48734876	T	intron_variant	MODIFIER	EFCAB1	ENSG00000034239	Transcript
rs11265433	1:160545165-160545165	C	downstream_gene_variant	MODIFIER	CD84	ENSG00000066294	Transcript
rs11265585	1:161299367-161299367	C	intergenic_variant	MODIFIER	-	-	-
rs11265634	1:154549772-154549772	G	3_prime_UTR_variant	MODIFIER	UBE2Q1	ENSG00000160714	Transcript
rs1126670	4:99131582-99131582	A	synonymous_variant	LOW	ADH4	ENSG00000198099	Transcript
rs1126671	4:99127263-99127263	C	missense_variant	MODERATE	ADH4	ENSG00000198099	Transcript
rs1126673	4:99124465-99124465	T	missense_variant	splice_region_variant	MODERATE	ADH4	ENSG00000198099
rs1126690	17:80117606-80117606	A	missense_variant	MODERATE	GAA	ENSG00000171298	Transcript
rs112681527	22:16858784-16858786	-	non_coding_transcript_exon_variant	non_coding_transcript_variant	MODIFIER	ZNF402P	ENSG00000220248
rs1126839	2:119441564-119441564	G	synonymous_variant	LOW	SCTR	ENSG00000080293	Transcript
rs1127021	13:49721979-49721979	T	synonymous_variant	LOW	KPNA3	ENSG00000102753	Transcript
rs1127314	1:154583790-154583790	A	3_prime_UTR_variant	MODIFIER	ADAR	ENSG00000160710	Transcript
rs1127326	1:154583016-154583016	C	3_prime_UTR_variant	MODIFIER	ADAR	ENSG00000160710	Transcript
rs1127477	6:3270276-3270276	C	downstream_gene_variant	MODIFIER	PSMG4	ENSG00000180822	Transcript
rs1127485	6:3269772-3269772	G	downstream_gene_variant	MODIFIER	PSMG4	ENSG00000180822	Transcript
rs1127827	5:129095064-129095064	C	synonymous_variant	LOW	ISOC1	ENSG00000066583	Transcript
rs1127906	2:37100101-37100101	G	3_prime_UTR_variant	MODIFIER	EIF2AK2	ENSG00000055332	Transcript
rs112807709	14:53055606-53055606	A	intron_variant	MODIFIER	DDHD1	ENSG00000100523	Transcript
rs1128287	5:177301457-177301457	T	upstream_gene_variant	MODIFIER	PRELID1	ENSG00000169230	Transcript
rs1128320	11:244167-244167	T	synonymous_variant	LOW	PSMD13	ENSG00000185627	Transcript
rs1128321	11:244171-244171	C	synonymous_variant	LOW	PSMD13	ENSG00000185627	Transcript
rs1128322	11:244197-244197	C	synonymous_variant	LOW	PSMD13	ENSG00000185627	Transcript
rs1128400	1:29216125-29216125	G	missense_variant	MODERATE	MECR	ENSG00000116353	Transcript
rs112845971	12:1907384-1907384	C	intron_variant	non_coding_transcript_variant	MODIFIER	CACNA2D4	ENSG00000151062
rs1128559	11:8615644-8615644	C	3_prime_UTR_variant	MODIFIER	TRIM66	ENSG00000166436	Transcript
rs1128661	6:159790522-159790522	G	upstream_gene_variant	MODIFIER	TCP1	ENSG00000120438	Transcript
rs1128670	6:159790604-159790604	A	upstream_gene_variant	MODIFIER	TCP1	ENSG00000120438	Transcript
rs1128774	9:113163116-113163116	A	downstream_gene_variant	MODIFIER	FKBP15	ENSG00000119321	Transcript
rs1128966	17:41827597-41827597	C	downstream_gene_variant	MODIFIER	FKBP10	ENSG00000141756	Transcript
rs1129156	19:40213169-40213169	C	synonymous_variant	LOW	MAP3K10	ENSG00000130758	Transcript
rs1129353	8:120371661-120371661	A	3_prime_UTR_variant	MODIFIER	COL14A1	ENSG00000187955	Transcript
rs1129411	2:230213010-230213010	C	missense_variant	MODERATE	SP110	ENSG00000135899	Transcript
rs1129555	10:112150963-112150963	G	3_prime_UTR_variant	MODIFIER	GPAM	ENSG00000119927	Transcript
rs112959681	9:93263435-93263435	G	intron_variant	MODIFIER	WNK2	ENSG00000165238	Transcript
rs1129644	6:24653148-24653148	A	synonymous_variant	LOW	TDP2	ENSG00000111802	Transcript
rs1129804	2:214809599-214809599	G	5_prime_UTR_variant	MODIFIER	BARD1	ENSG00000138376	Transcript
rs1129880	22:50255868-50255868	G	synonymous_variant	LOW	MAPK12	ENSG00000188130	Transcript
rs1129928	18:58481564-58481564	G	3_prime_UTR_variant	MODIFIER	ALPK2	ENSG00000198796	Transcript
rs1129942	1:172468452-172468452	A	missense_variant	MODERATE	C1orf105	ENSG00000180999	Transcript
rs1130203	5:57230956-57230956	A	synonymous_variant	LOW	GPBP1	ENSG00000062194	Transcript
rs113044675	22:43127915-43127915	T	intron_variant	MODIFIER	BIK	ENSG00000100290	Transcript
rs1130495	7:158167219-158167219	G	missense_variant	MODERATE	PTPRN2	ENSG00000155093	Transcript
rs1130683	1:11072160-11072160	A	synonymous_variant	LOW	EXOSC10	ENSG00000171824	Transcript
rs1130804	1:33323987-33323987	C	3_prime_UTR_variant	MODIFIER	PHC2	ENSG00000134686	Transcript
rs113084521	12:932830-932830	C	intron_variant	non_coding_transcript_variant	MODIFIER	RAD52	ENSG00000002016
rs1131199	3:112340921-112340921	G	missense_variant	MODERATE	CD200	ENSG00000091972	Transcript
rs1131232	5:76588909-76588909	A	synonymous_variant	LOW	IQGAP2	ENSG00000145703	Transcript
rs1131383	7:102473462-102473462	T	3_prime_UTR_variant	MODIFIER	POLR2J	ENSG00000005075	Transcript
rs1131476	12:112919404-112919404	A	missense_variant	MODERATE	OAS1	ENSG00000089127	Transcript
rs1131514	12:56739356-56739356	G	synonymous_variant	LOW	PRIM1	ENSG00000198056	Transcript
rs1131718	10:133272250-133272250	A	synonymous_variant	LOW	ADAM8	ENSG00000151651	Transcript
rs1131719	10:133271922-133271922	G	synonymous_variant	LOW	ADAM8	ENSG00000151651	Transcript
rs1131720	10:133271817-133271817	T	synonymous_variant	LOW	ADAM8	ENSG00000151651	Transcript
rs1131820	1:154772376-154772376	G	synonymous_variant	LOW	KCNN3	ENSG00000143603	Transcript
rs1131924	11:27495242-27495242	T	3_prime_UTR_variant	MODIFIER	LIN7C	ENSG00000148943	Transcript
rs113233971	21:39215077-39215077	C	intron_variant	MODIFIER	BRWD1	ENSG00000185658	Transcript
rs1132349	11:45913833-45913833	C	stop_gained	HIGH	PEX16	ENSG00000121680	Transcript
rs1132356	16:1344506-1344506	C	downstream_gene_variant	MODIFIER	TSR3	ENSG00000007520	Transcript
rs1132448	17:4815481-4815481	A	synonymous_variant	LOW	PLD2	ENSG00000129219	Transcript
rs1132812	16:30186830-30186830	G	synonymous_variant	LOW	CORO1A	ENSG00000102879	Transcript
rs1133295	17:9568394-9568394	G	synonymous_variant	LOW	STX8	ENSG00000170310	Transcript
rs11335570	4:169507201-169507201	T	intron_variant	MODIFIER	NEK1	ENSG00000137601	Transcript
rs1133647	1:1081961-1081961	T	downstream_gene_variant	MODIFIER	C1orf159	ENSG00000131591	Transcript
rs1133782	8:23144475-23144475	G	missense_variant	MODERATE	TNFRSF10D	ENSG00000173530	Transcript
rs1133811	2:241725905-241725905	G	3_prime_UTR_variant	MODIFIER	ING5	ENSG00000168395	Transcript
rs1133818	17:50529176-50529176	G	upstream_gene_variant	MODIFIER	EPN3	ENSG00000049283	Transcript
rs113398546	1:165406995-165406997	-	intron_variant	MODIFIER	RXRG	ENSG00000143171	Transcript
rs113406123	2:233529600-233529600	T	intron_variant	MODIFIER	USP40	ENSG00000085982	Transcript
rs1134071	13:45988800-45988800	G	synonymous_variant	LOW	ZC3H13	ENSG00000123200	Transcript
rs1134095	8:142872874-142872874	A	downstream_gene_variant	MODIFIER	CYP11B1	ENSG00000160882	Transcript
rs1134096	8:142872807-142872807	A	downstream_gene_variant	MODIFIER	CYP11B1	ENSG00000160882	Transcript
rs113427691	10:45992667-45992667	T	intron_variant	MODIFIER	TIMM23	ENSG00000265354	Transcript
rs11343	16:19268142-19268142	G	3_prime_UTR_variant	MODIFIER	SYT17	ENSG00000103528	Transcript
rs113458930	2:88861557-88861557	G	upstream_gene_variant	MODIFIER	IGKC	ENSG00000211592	Transcript
rs1134645	12:133205940-133205940	A	downstream_gene_variant	MODIFIER	ZNF268	ENSG00000090612	Transcript
rs1134646	12:133206012-133206012	G	downstream_gene_variant	MODIFIER	ZNF268	ENSG00000090612	Transcript
rs1134647	1:214318943-214318943	A	missense_variant	MODERATE	SMYD2	ENSG00000143499	Transcript
rs1134766	1:61914598-61914598	T	intron_variant	MODIFIER	PATJ	ENSG00000132849	Transcript
rs1135172	1:11241657-11241657	G	synonymous_variant	LOW	MTOR	ENSG00000198793	Transcript
rs1135317	1:210684115-210684115	G	synonymous_variant	LOW	KCNH1	ENSG00000143473	Transcript
rs1135352	1:214369476-214369476	C	synonymous_variant	LOW	PTPN14	ENSG00000152104	Transcript
rs1135425	16:89935882-89935882	C	3_prime_UTR_variant	MODIFIER	TUBB3	ENSG00000258947	Transcript
rs1135426	1:9727450-9727450	C	downstream_gene_variant	MODIFIER	PIK3CD	ENSG00000171608	Transcript
rs1135961	20:62138276-62138276	C	downstream_gene_variant	MODIFIER	LSM14B	ENSG00000149657	Transcript
rs1136082	12:55941323-55941323	C	missense_variant	splice_region_variant	MODERATE	DGKA	ENSG00000065357
rs113629444	1:22121152-22121152	G	intron_variant	MODIFIER	WNT4	ENSG00000162552	Transcript
rs113693027	4:17883673-17883673	C	intron_variant	MODIFIER	LCORL	ENSG00000178177	Transcript
rs1136966	11:9020784-9020784	T	3_prime_UTR_variant	MODIFIER	SCUBE2	ENSG00000175356	Transcript
rs1137014	12:52308872-52308872	G	3_prime_UTR_variant	MODIFIER	KRT86	ENSG00000170442	Transcript
rs1137166	15:88652295-88652295	C	synonymous_variant	LOW	ISG20	ENSG00000172183	Transcript
rs1137188	12:25206418-25206418	A	downstream_gene_variant	MODIFIER	KRAS	ENSG00000133703	Transcript
rs1137189	12:25206394-25206394	T	downstream_gene_variant	MODIFIER	KRAS	ENSG00000133703	Transcript
rs1137432	7:149104566-149104566	T	synonymous_variant	LOW	ZNF425	ENSG00000204947	Transcript
rs113763288	1:39684198-39684198	G	intron_variant	MODIFIER	HPCAL4	ENSG00000116983	Transcript
rs113777919	9:127941573-127941573	C	non_coding_transcript_exon_variant	non_coding_transcript_variant	MODIFIER	FAM102A	ENSG00000167106
rs113805524	6:6649741-6649741	G	intron_variant	MODIFIER	LY86	ENSG00000112799	Transcript
rs1138531	11:90192244-90192244	G	3_prime_UTR_variant	MODIFIER	NAALAD2	ENSG00000077616	Transcript
rs1138536	3:50115923-50115923	C	synonymous_variant	LOW	RBM5	ENSG00000003756	Transcript
rs113908903	12:80496546-80496546	G	intron_variant	MODIFIER	PTPRQ	ENSG00000139304	Transcript
rs1139405	17:81510993-81510993	A	synonymous_variant	LOW	ACTG1	ENSG00000184009	Transcript
rs1139490	4:99123990-99123990	T	3_prime_UTR_variant	MODIFIER	ADH4	ENSG00000198099	Transcript
rs1139638	4:79906645-79906645	C	3_prime_UTR_variant	MODIFIER	ANTXR2	ENSG00000163297	Transcript
rs11402	6:96891212-96891212	T	synonymous_variant	LOW	NDUFAF4	ENSG00000123545	Transcript
rs11405	1:226881976-226881976	C	synonymous_variant	LOW	PSEN2	ENSG00000143801	Transcript
rs1140648	12:57199318-57199318	A	synonymous_variant	LOW	LRP1	ENSG00000123384	Transcript
rs1140823	19:505071-505071	C	3_prime_UTR_variant	MODIFIER	MADCAM1	ENSG00000099866	Transcript
rs1141509	12:14567620-14567620	T	missense_variant	MODERATE	PLBD1	ENSG00000121316	Transcript
rs1141538	5:137939510-137939510	A	3_prime_UTR_variant	MODIFIER	FAM13B	ENSG00000031003	Transcript
rs1143674	2:181509807-181509807	C	downstream_gene_variant	MODIFIER	ITGA4	ENSG00000115232	Transcript
rs1143676	2:181530618-181530618	A	missense_variant	MODERATE	ITGA4	ENSG00000115232	Transcript
rs1143685	16:81786163-81786163	C	synonymous_variant	LOW	PLCG2	ENSG00000197943	Transcript
rs1143689	16:81907714-81907714	A	synonymous_variant	LOW	PLCG2	ENSG00000197943	Transcript
rs1143694	10:80280296-80280296	G	synonymous_variant	LOW	MAT1A	ENSG00000151224	Transcript
rs1143700	19:5206764-5206764	C	3_prime_UTR_variant	MODIFIER	PTPRS	ENSG00000105426	Transcript
rs1144714	12:32108318-32108318	C	intron_variant	MODIFIER	BICD1	ENSG00000151746	Transcript
rs1144715	12:32108501-32108501	G	intron_variant	MODIFIER	BICD1	ENSG00000151746	Transcript
rs1146297	1:117368060-117368060	A	5_prime_UTR_variant	MODIFIER	MAN1A2	ENSG00000198162	Transcript
rs11471	10:45004351-45004351	C	3_prime_UTR_variant	MODIFIER	ZNF22	ENSG00000165512	Transcript
rs1147321	9:122910772-122910772	A	downstream_gene_variant	MODIFIER	ZBTB26	ENSG00000171448	Transcript
rs1147984	1:54801172-54801172	T	upstream_gene_variant	MODIFIER	LEXM	ENSG00000162398	Transcript
rs1148099	11:123597842-123597842	C	intron_variant	MODIFIER	GRAMD1B	ENSG00000023171	Transcript
rs1148115	11:123624133-123624133	C	downstream_gene_variant	MODIFIER	GRAMD1B	ENSG00000023171	Transcript
rs1148116	11:123623145-123623145	C	downstream_gene_variant	MODIFIER	GRAMD1B	ENSG00000023171	Transcript
rs1148259	10:37219522-37219522	C	synonymous_variant	LOW	ANKRD30A	ENSG00000148513	Transcript
rs11485825	1:248682110-248682110	A	synonymous_variant	LOW	OR14I1	ENSG00000189181	Transcript
rs1148962	2:26595138-26595138	C	intron_variant	MODIFIER	CIB4	ENSG00000157884	Transcript
rs1149355	18:13666157-13666157	G	3_prime_UTR_variant	MODIFIER	FAM210A	ENSG00000177150	Transcript
rs1149790	1:50491837-50491837	T	intron_variant	MODIFIER	FAF1	ENSG00000185104	Transcript
rs1150790	6:37212747-37212747	G	3_prime_UTR_variant	MODIFIER	TMEM217	ENSG00000172738	Transcript
rs11515	9:21968200-21968200	G	3_prime_UTR_variant	MODIFIER	CDKN2A	ENSG00000147889	Transcript
rs1151503	11:65590226-65590226	C	intron_variant	MODIFIER	EHBP1L1	ENSG00000173442	Transcript
rs1151641	1:247672050-247672050	T	downstream_gene_variant	MODIFIER	OR13G1	ENSG00000197437	Transcript
rs1151674	1:247646273-247646273	C	intron_variant	non_coding_transcript_variant	MODIFIER	RP11-634B7.4	ENSG00000235749
rs1151687	1:247588717-247588717	C	missense_variant	MODERATE	OR2G2	ENSG00000177489	Transcript
rs11525060	7:149103999-149103999	A	synonymous_variant	LOW	ZNF425	ENSG00000204947	Transcript
rs1152522	14:57481662-57481662	C	splice_acceptor_variant	HIGH	C14orf105	ENSG00000100557	Transcript
rs1152531	14:57471406-57471406	T	synonymous_variant	LOW	C14orf105	ENSG00000100557	Transcript
rs1152888	12:66211448-66211448	G	missense_variant	splice_region_variant	MODERATE	IRAK3	ENSG00000090376
rs1153016	10:127127497-127127497	T	intron_variant	MODIFIER	DOCK1	ENSG00000150760	Transcript
rs115326	17:19774436-19774436	G	intron_variant	MODIFIER	ULK2	ENSG00000083290	Transcript
rs11533158	9:137367974-137367974	T	missense_variant	MODERATE	EXD3	ENSG00000187609	Transcript
rs11537108	9:137354801-137354801	C	intron_variant	MODIFIER	EXD3	ENSG00000187609	Transcript
rs1153781	10:49679605-49679605	C	upstream_gene_variant	MODIFIER	C10orf53	ENSG00000178645	Transcript
rs1153797	10:49693763-49693763	G	intron_variant	MODIFIER	C10orf53	ENSG00000178645	Transcript
rs11538389	8:143213308-143213308	G	missense_variant	MODERATE	GPIHBP1	ENSG00000277494	Transcript
rs11538946	17:5282369-5282369	C	upstream_gene_variant	MODIFIER	RABEP1	ENSG00000029725	Transcript
rs11540095	4:169757842-169757842	C	synonymous_variant	LOW	HPF1	ENSG00000056050	Transcript
rs1154153	14:22532597-22532597	T	downstream_gene_variant	MODIFIER	TRAJ16	ENSG00000211873	Transcript
rs11542477	17:31858873-31858873	G	downstream_gene_variant	MODIFIER	UTP6	ENSG00000108651	Transcript
rs1154329	7:128990173-128990173	A	intron_variant	MODIFIER	TNPO3	ENSG00000064419	Transcript
rs1154401	4:99088587-99088587	C	intron_variant	MODIFIER	ADH5	ENSG00000197894	Transcript
rs11544037	4:158667824-158667824	C	upstream_gene_variant	MODIFIER	ETFDH	ENSG00000171503	Transcript
rs11544043	7:73303936-73303936	C	synonymous_variant	LOW	NSUN5	ENSG00000130305	Transcript
rs1154410	4:99085494-99085494	G	intron_variant	MODIFIER	ADH5	ENSG00000197894	Transcript
rs1154412	4:99080096-99080096	A	intron_variant	MODIFIER	ADH5	ENSG00000197894	Transcript
rs1154510	12:121857429-121857429	C	missense_variant	MODERATE	HPD	ENSG00000158104	Transcript
rs1154513	12:121954057-121954057	G	intron_variant	MODIFIER	WDR66	ENSG00000158023	Transcript
rs11545261	2:149576462-149576462	T	synonymous_variant	LOW	MMADHC	ENSG00000168288	Transcript
rs11546144	8:144106920-144106920	A	missense_variant	MODERATE	MAF1	ENSG00000179632	Transcript
rs11551263	16:58020984-58020984	T	upstream_gene_variant	MODIFIER	MMP15	ENSG00000102996	Transcript
rs11553521	18:12348286-12348286	C	synonymous_variant	LOW	AFG3L2	ENSG00000141385	Transcript
rs11553833	15:64958602-64958602	C	downstream_gene_variant	MODIFIER	SPG21	ENSG00000090487	Transcript
rs11554947	11:2308765-2308765	A	stop_gained	HIGH	TSPAN32	ENSG00000064201	Transcript
rs11556027	8:68235044-68235044	T	3_prime_UTR_variant	MODIFIER	PREX2	ENSG00000046889	Transcript
rs11557571	8:91071196-91071196	G	synonymous_variant	LOW	OTUD6B	ENSG00000155100	Transcript
rs11558802	14:36320589-36320589	A	5_prime_UTR_variant	MODIFIER	MBIP	ENSG00000151332	Transcript
rs11559290	4:158680524-158680524	T	intron_variant	MODIFIER	ETFDH	ENSG00000171503	Transcript
rs11561925	7:100963078-100963078	G	intron_variant	MODIFIER	MUC3A	ENSG00000169894	Transcript
rs11562624	9:137354802-137354802	A	intron_variant	MODIFIER	EXD3	ENSG00000187609	Transcript
rs11568654	13:95062893-95062893	T	intron_variant	MODIFIER	ABCC4	ENSG00000125257	Transcript
rs11569	21:44771355-44771355	T	3_prime_UTR_variant	MODIFIER	UBE2G2	ENSG00000184787	Transcript
rs1157137	5:52803259-52803259	T	3_prime_UTR_variant	MODIFIER	PELO	ENSG00000152684	Transcript
rs11574	1:23559007-23559007	C	missense_variant	MODERATE	ID3	ENSG00000117318	Transcript
rs115740254	22:22353472-22353472	T	downstream_gene_variant	MODIFIER	IGLV5-48	ENSG00000211647	Transcript
rs11579888	1:6549836-6549836	A	intron_variant	MODIFIER	NOL9	ENSG00000162408	Transcript
rs11581831	1:6549898-6549898	T	intron_variant	MODIFIER	NOL9	ENSG00000162408	Transcript
rs11584787	1:147156900-147156900	C	3_prime_UTR_variant	MODIFIER	PRKAB2	ENSG00000131791	Transcript
rs11587589	1:31434035-31434035	G	intron_variant	MODIFIER	SERINC2	ENSG00000168528	Transcript
rs11589317	1:201197307-201197307	C	synonymous_variant	LOW	IGFN1	ENSG00000163395	Transcript
rs1159365	19:17652583-17652583	G	intron_variant	MODIFIER	UNC13A	ENSG00000130477	Transcript
rs1160221	3:156273559-156273559	T	intron_variant	MODIFIER	KCNAB1	ENSG00000169282	Transcript
rs1160332	12:108560726-108560726	A	intron_variant	MODIFIER	SART3	ENSG00000075856	Transcript
rs11606481	11:111513064-111513064	T	upstream_gene_variant	MODIFIER	C11orf88	ENSG00000183644	Transcript
rs11620639	14:57409547-57409547	A	3_prime_UTR_variant	MODIFIER	NAA30	ENSG00000139977	Transcript
rs11625243	14:76870085-76870085	A	intron_variant	NMD_transcript_variant	MODIFIER	LRRC74A	ENSG00000100565
rs11625443	14:57409857-57409857	C	3_prime_UTR_variant	MODIFIER	NAA30	ENSG00000139977	Transcript
rs11625820	14:24441768-24441768	A	3_prime_UTR_variant	MODIFIER	KHNYN	ENSG00000100441	Transcript
rs1162753	10:68345803-68345803	A	synonymous_variant	LOW	RUFY2	ENSG00000204130	Transcript
rs11628722	14:94464768-94464768	G	missense_variant	MODERATE	SERPINA9	ENSG00000170054	Transcript
rs11629508	15:72343488-72343488	C	3_prime_UTR_variant	MODIFIER	HEXA	ENSG00000213614	Transcript
rs11630525	15:62692675-62692675	A	upstream_gene_variant	MODIFIER	RP11-625H11.2	ENSG00000259756	Transcript
rs11634945	15:100553925-100553925	T	upstream_gene_variant	MODIFIER	RNU6-322P	ENSG00000251819	Transcript
rs11639307	15:101029262-101029262	C	intron_variant	MODIFIER	LRRK1	ENSG00000154237	Transcript
rs11640601	16:6654473-6654473	G	intron_variant	MODIFIER	RBFOX1	ENSG00000078328	Transcript
rs11645523	16:6654479-6654479	G	intron_variant	MODIFIER	RBFOX1	ENSG00000078328	Transcript
rs11646653	16:28910828-28910828	T	intron_variant	MODIFIER	RABEP2	ENSG00000177548	Transcript
rs116486790	4:5015414-5015414	T	intron_variant	MODIFIER	CYTL1	ENSG00000170891	Transcript
rs11649028	16:81151721-81151721	A	intron_variant	non_coding_transcript_variant	MODIFIER	PKD1L2	ENSG00000166473
rs1165222	1:55172402-55172402	A	missense_variant	MODERATE	USP24	ENSG00000162402	Transcript
rs11652712	17:19337659-19337659	A	downstream_gene_variant	MODIFIER	EPN2	ENSG00000072134	Transcript
rs11652993	17:75488672-75488672	G	intron_variant	MODIFIER	TMEM94	ENSG00000177728	Transcript
rs11654099	17:6461433-6461433	G	synonymous_variant	LOW	PITPNM3	ENSG00000091622	Transcript
rs11654841	17:63760899-63760899	A	intron_variant	MODIFIER	CCDC47	ENSG00000108588	Transcript
rs11655563	17:8265688-8265688	C	intron_variant	MODIFIER	PFAS	ENSG00000178921	Transcript
rs11655582	17:8173593-8173593	C	downstream_gene_variant	MODIFIER	TMEM107	ENSG00000179029	Transcript
rs11657033	17:73361906-73361906	C	intron_variant	MODIFIER	SDK2	ENSG00000069188	Transcript
rs11657054	17:4559728-4559728	A	upstream_gene_variant	MODIFIER	MYBBP1A	ENSG00000132382	Transcript
rs11657929	17:67108550-67108550	A	missense_variant	MODERATE	HELZ	ENSG00000198265	Transcript
rs11658808	17:4673817-4673817	A	intron_variant	MODIFIER	PELP1	ENSG00000141456	Transcript
rs1166321	9:132396600-132396600	C	intron_variant	MODIFIER	TTF1	ENSG00000125482	Transcript
rs11665653	18:70142411-70142411	C	intron_variant	MODIFIER	RTTN	ENSG00000176225	Transcript
rs11669035	19:47736300-47736300	G	intron_variant	MODIFIER	EHD2	ENSG00000024422	Transcript
rs11669982	19:15181555-15181555	T	intron_variant	MODIFIER	NOTCH3	ENSG00000074181	Transcript
rs1167	9:87966831-87966831	C	3_prime_UTR_variant	MODIFIER	CDK20	ENSG00000156345	Transcript
rs11673194	19:18868515-18868515	C	downstream_gene_variant	MODIFIER	GDF1	ENSG00000130283	Transcript
rs1167802	7:75547087-75547087	A	intron_variant	MODIFIER	HIP1	ENSG00000127946	Transcript
rs11679871	2:208112599-208112599	G	upstream_gene_variant	MODIFIER	CRYGEP	ENSG00000229150	Transcript
rs11680630	2:149576614-149576614	G	intron_variant	MODIFIER	MMADHC	ENSG00000168288	Transcript
rs11681145	2:27067657-27067657	G	intron_variant	MODIFIER	AGBL5	ENSG00000084693	Transcript
rs11682452	2:3214137-3214137	C	intron_variant	MODIFIER	TSSC1	ENSG00000032389	Transcript
rs11683463	2:183264097-183264097	G	downstream_gene_variant	MODIFIER	LIN28AP1	ENSG00000213120	Transcript
rs11687357	2:10048522-10048522	T	synonymous_variant	LOW	KLF11	ENSG00000172059	Transcript
rs11689270	2:219537902-219537902	T	downstream_gene_variant	MODIFIER	CHPF	ENSG00000123989	Transcript
rs1169304	12:120999418-120999418	C	intron_variant	MODIFIER	HNF1A	ENSG00000135100	Transcript
rs11695035	2:177552497-177552497	T	synonymous_variant	LOW	TTC30B	ENSG00000196659	Transcript
rs1169961	12:121347992-121347992	A	intron_variant	MODIFIER	ANAPC5	ENSG00000089053	Transcript
rs117006360	16:81141373-81141373	A	non_coding_transcript_exon_variant	non_coding_transcript_variant	MODIFIER	PKD1L2	ENSG00000166473
rs1170119	13:42190303-42190303	C	intron_variant	MODIFIER	DGKH	ENSG00000102780	Transcript
rs117042445	22:22353228-22353228	T	missense_variant	MODERATE	IGLV5-48	ENSG00000211647	Transcript
rs11711074	3:46670073-46670073	T	3_prime_UTR_variant	MODIFIER	ALS2CL	ENSG00000178038	Transcript
rs11711407	3:50187596-50187596	G	intron_variant	MODIFIER	SEMA3F	ENSG00000001617	Transcript
rs11712567	3:113079627-113079627	A	intron_variant	non_coding_transcript_variant	MODIFIER	RP11-572M11.4	ENSG00000240057
rs11713598	3:31600545-31600545	T	intron_variant	MODIFIER	STT3B	ENSG00000163527	Transcript
rs11714	1:23801977-23801977	T	3_prime_UTR_variant	MODIFIER	HMGCL	ENSG00000117305	Transcript
rs11714774	3:121546675-121546675	C	upstream_gene_variant	MODIFIER	POLQ	ENSG00000051341	Transcript
rs1171559	1:156482991-156482991	T	intron_variant	MODIFIER	MEF2D	ENSG00000116604	Transcript
rs1171655	10:59686875-59686875	T	intron_variant	MODIFIER	SLC16A9	ENSG00000165449	Transcript
rs11717349	3:50186544-50186544	T	intron_variant	MODIFIER	SEMA3F	ENSG00000001617	Transcript
rs11720705	3:49716355-49716355	G	downstream_gene_variant	MODIFIER	GMPPB	ENSG00000173540	Transcript
rs11721730	4:182448903-182448903	T	upstream_gene_variant	MODIFIER	TENM3	ENSG00000218336	Transcript
rs11723871	4:173387985-173387985	C	3_prime_UTR_variant	MODIFIER	SCRG1	ENSG00000164106	Transcript
rs11724371	4:1058337-1058337	C	non_coding_transcript_exon_variant	non_coding_transcript_variant	MODIFIER	RNF212	ENSG00000178222
rs11724788	4:5016975-5016975	A	intron_variant	MODIFIER	CYTL1	ENSG00000170891	Transcript
rs11728346	4:2744580-2744580	C	intron_variant	MODIFIER	TNIP2	ENSG00000168884	Transcript
rs1172942	10:96112887-96112887	A	downstream_gene_variant	MODIFIER	RNU6-271P	ENSG00000200728	Transcript
rs11729657	4:1735858-1735858	C	intron_variant	MODIFIER	TACC3	ENSG00000013810	Transcript
rs11730623	4:69020433-69020433	T	downstream_gene_variant	MODIFIER	RP11-813N20.2	ENSG00000249890	Transcript
rs11731682	4:165078153-165078153	A	3_prime_UTR_variant	MODIFIER	TMEM192	ENSG00000170088	Transcript
rs11732898	4:6954407-6954407	C	intron_variant	MODIFIER	TBC1D14	ENSG00000132405	Transcript
rs11736	1:167053025-167053025	G	3_prime_UTR_variant	MODIFIER	GPA33	ENSG00000143167	Transcript
rs11737459	4:158937584-158937584	A	intron_variant	MODIFIER	C4orf45	ENSG00000164123	Transcript
rs11741702	5:138507098-138507098	C	3_prime_UTR_variant	MODIFIER	ETF1	ENSG00000120705	Transcript
rs117427728	7:135245417-135245417	G	intron_variant	MODIFIER	STRA8	ENSG00000146857	Transcript
rs11744532	5:149142236-149142236	C	intron_variant	MODIFIER	ABLIM3	ENSG00000173210	Transcript
rs11745331	5:55534552-55534552	G	intron_variant	MODIFIER	PLPP1	ENSG00000067113	Transcript
rs11747258	5:55547252-55547252	G	downstream_gene_variant	MODIFIER	AK4P2	ENSG00000249410	Transcript
rs11750985	6:168079110-168079110	T	5_prime_UTR_variant	MODIFIER	FRMD1	ENSG00000153303	Transcript
rs117512	6:75253532-75253532	A	3_prime_UTR_variant	MODIFIER	TMEM30A	ENSG00000112697	Transcript
rs11753155	6:3264766-3264766	T	intron_variant	NMD_transcript_variant	MODIFIER	PSMG4	ENSG00000180822
rs1175641	1:112456605-112456605	A	synonymous_variant	LOW	CTTNBP2NL	ENSG00000143079	Transcript
rs11757564	6:3264348-3264348	A	intron_variant	NMD_transcript_variant	MODIFIER	PSMG4	ENSG00000180822
rs11757700	6:54215170-54215170	A	intron_variant	MODIFIER	MLIP	ENSG00000146147	Transcript
rs11759396	6:33688877-33688877	G	intron_variant	MODIFIER	ITPR3	ENSG00000096433	Transcript
rs11760681	7:158623311-158623311	C	non_coding_transcript_exon_variant	non_coding_transcript_variant	MODIFIER	THAP5P1	ENSG00000224324
rs11762702	7:75542108-75542108	C	intron_variant	MODIFIER	HIP1	ENSG00000127946	Transcript
rs11763040	7:158623511-158623511	A	upstream_gene_variant	MODIFIER	THAP5P1	ENSG00000224324	Transcript
rs11767363	7:116500221-116500221	C	intron_variant	MODIFIER	CAV2	ENSG00000105971	Transcript
rs1176746	11:113931879-113931879	G	intron_variant	MODIFIER	HTR3B	ENSG00000149305	Transcript
rs11767851	7:8143717-8143717	T	intron_variant	MODIFIER	ICA1	ENSG00000003147	Transcript
rs11769381	7:123624750-123624750	T	synonymous_variant	LOW	ASB15	ENSG00000146809	Transcript
rs11769814	7:133081824-133081824	G	intron_variant	MODIFIER	CHCHD3	ENSG00000106554	Transcript
rs11769847	7:144399505-144399505	T	intron_variant	MODIFIER	NOBOX	ENSG00000106410	Transcript
rs11773555	7:132123814-132123814	A	3_prime_UTR_variant	MODIFIER	PLXNA4	ENSG00000221866	Transcript
rs11780493	8:23116812-23116812	A	synonymous_variant	LOW	TNFRSF10C	ENSG00000173535	Transcript
rs11782167	8:22048848-22048848	G	downstream_gene_variant	MODIFIER	FGF17	ENSG00000158815	Transcript
rs1178432	16:1777835-1777835	C	upstream_gene_variant	MODIFIER	MRPS34	ENSG00000074071	Transcript
rs11785003	8:91124500-91124500	T	intron_variant	MODIFIER	LRRC69	ENSG00000214954	Transcript
rs11785822	8:10608261-10608261	T	missense_variant	MODERATE	RP1L1	ENSG00000183638	Transcript
rs11786324	8:91078345-91078345	C	intron_variant	MODIFIER	OTUD6B	ENSG00000155100	Transcript
rs11786769	8:137013478-137013478	T	intergenic_variant	MODIFIER	-	-	-
rs11787041	8:55761165-55761165	A	intron_variant	MODIFIER	TMEM68	ENSG00000167904	Transcript
rs11792085	9:112289266-112289266	G	intron_variant	MODIFIER	PTBP3	ENSG00000119314	Transcript
rs1179441	12:120356850-120356850	C	intron_variant	MODIFIER	MSI1	ENSG00000135097	Transcript
rs11798	7:16859573-16859573	T	3_prime_UTR_variant	MODIFIER	AGR3	ENSG00000173467	Transcript
rs11804508	1:228211781-228211781	G	5_prime_UTR_variant	MODIFIER	OBSCN	ENSG00000154358	Transcript
rs1181088	1:54097366-54097366	A	3_prime_UTR_variant	MODIFIER	TCEANC2	ENSG00000116205	Transcript
rs11815012	10:97771814-97771814	G	missense_variant	MODERATE	SFRP5	ENSG00000120057	Transcript
rs11817610	10:23008372-23008372	A	missense_variant	splice_region_variant	MODERATE	ARMC3	ENSG00000165309
rs1182098	1:86354584-86354584	T	synonymous_variant	LOW	ODF2L	ENSG00000122417	Transcript
rs11822395	11:117908105-117908105	T	intron_variant	MODIFIER	TMPRSS13	ENSG00000137747	Transcript
rs1182927	12:122001463-122001463	C	intron_variant	MODIFIER	WDR66	ENSG00000158023	Transcript
rs11847871	14:60711309-60711309	A	3_prime_UTR_variant	MODIFIER	SIX4	ENSG00000100625	Transcript
rs11848681	14:51025238-51025238	C	intron_variant	MODIFIER	TRIM9	ENSG00000100505	Transcript
rs11849001	14:105479554-105479554	T	intron_variant	MODIFIER	CRIP2	ENSG00000182809	Transcript
rs11852582	15:62644631-62644631	T	non_coding_transcript_exon_variant	non_coding_transcript_variant	MODIFIER	MGC15885	ENSG00000259458
rs1185260	12:121951342-121951342	G	intron_variant	MODIFIER	WDR66	ENSG00000158023	Transcript
rs11853777	15:65328800-65328800	A	3_prime_UTR_variant	MODIFIER	IGDCC3	ENSG00000174498	Transcript
rs11855679	15:60386099-60386099	A	intron_variant	MODIFIER	ANXA2	ENSG00000182718	Transcript
rs11857356	15:84816870-84816870	C	synonymous_variant	LOW	ALPK3	ENSG00000136383	Transcript
rs11858458	15:73740692-73740692	G	intron_variant	MODIFIER	C15orf59	ENSG00000205363	Transcript
rs11858864	15:60386129-60386129	T	intron_variant	MODIFIER	ANXA2	ENSG00000182718	Transcript
rs11859007	16:75152829-75152829	A	intron_variant	MODIFIER	ZFP1	ENSG00000184517	Transcript
rs1185907	13:25927089-25927089	T	intron_variant	MODIFIER	ATP8A2	ENSG00000132932	Transcript
rs11864054	16:30834813-30834813	A	3_prime_UTR_variant	MODIFIER	BCL7C	ENSG00000099385	Transcript
rs11864839	16:31083930-31083930	C	intron_variant	MODIFIER	PRSS53	ENSG00000151006	Transcript
rs11865038	16:31083850-31083850	T	intron_variant	MODIFIER	PRSS53	ENSG00000151006	Transcript
rs11867009	16:722141-722141	C	intron_variant	MODIFIER	FAM173A	ENSG00000103254	Transcript
rs11867527	17:75488952-75488952	C	intron_variant	MODIFIER	TMEM94	ENSG00000177728	Transcript
rs11869460	17:4783313-4783313	A	downstream_gene_variant	MODIFIER	TM4SF5	ENSG00000142484	Transcript
rs11879365	19:5759220-5759220	G	intron_variant	non_coding_transcript_variant	MODIFIER	CATSPERD	ENSG00000174898
rs1188473	1:228424743-228424743	G	downstream_gene_variant	MODIFIER	HIST3H3	ENSG00000168148	Transcript
rs1188474	1:228425351-228425351	C	upstream_gene_variant	MODIFIER	HIST3H3	ENSG00000168148	Transcript
rs11887448	2:166711637-166711637	C	intergenic_variant	MODIFIER	-	-	-
rs1188827	6:138862907-138862907	G	intron_variant	MODIFIER	ECT2L	ENSG00000203734	Transcript
rs11889349	2:98236710-98236710	A	non_coding_transcript_exon_variant	non_coding_transcript_variant	MODIFIER	VWA3B	ENSG00000168658
rs11890883	2:85340910-85340910	T	downstream_gene_variant	MODIFIER	RETSAT	ENSG00000042445	Transcript
rs11891410	2:222922841-222922841	A	intron_variant	MODIFIER	ACSL3	ENSG00000123983	Transcript
rs11891970	2:84573481-84573481	A	synonymous_variant	LOW	DNAH6	ENSG00000115423	Transcript
rs11894	4:169001353-169001353	T	intron_variant	MODIFIER	CBR4	ENSG00000145439	Transcript
rs11897	1:158099309-158099309	A	downstream_gene_variant	MODIFIER	KIRREL	ENSG00000183853	Transcript
rs1190274	6:105147386-105147386	A	splice_region_variant	intron_variant	non_coding_transcript_variant	LOW	BVES-AS1
rs11904180	2:157434676-157434676	C	intron_variant	MODIFIER	CYTIP	ENSG00000115165	Transcript
rs11904656	2:26950381-26950381	A	downstream_gene_variant	MODIFIER	DPYSL5	ENSG00000157851	Transcript
rs1190554	14:102452349-102452349	C	intron_variant	MODIFIER	TECPR2	ENSG00000196663	Transcript
rs1191118	14:99878361-99878361	C	intron_variant	MODIFIER	EML1	ENSG00000066629	Transcript
rs11912	11:128920872-128920872	G	downstream_gene_variant	MODIFIER	KCNJ5	ENSG00000120457	Transcript
rs1192511	20:58218708-58218708	A	synonymous_variant	LOW	ANKRD60	ENSG00000124227	Transcript
rs11926955	3:193324987-193324987	C	synonymous_variant	LOW	ATP13A5	ENSG00000187527	Transcript
rs11930532	4:67946565-67946565	T	synonymous_variant	LOW	TMPRSS11A	ENSG00000187054	Transcript
rs11932511	4:140639634-140639634	T	intron_variant	MODIFIER	TBC1D9	ENSG00000109436	Transcript
rs11934749	4:47665047-47665047	C	missense_variant	MODERATE	CORIN	ENSG00000145244	Transcript
rs11938464	4:158124595-158124595	A	downstream_gene_variant	MODIFIER	FAM198B	ENSG00000164125	Transcript
rs11939575	4:186706638-186706638	C	missense_variant	MODERATE	FAT1	ENSG00000083857	Transcript
rs1194	6:35295778-35295778	G	3_prime_UTR_variant	NMD_transcript_variant	MODIFIER	ZNF76	ENSG00000065029
rs11942576	4:108841762-108841762	A	intron_variant	MODIFIER	COL25A1	ENSG00000188517	Transcript
rs11959427	5:148826465-148826465	T	5_prime_UTR_variant	MODIFIER	ADRB2	ENSG00000169252	Transcript
rs1196065	2:182167853-182167853	C	downstream_gene_variant	MODIFIER	PDE1A	ENSG00000115252	Transcript
rs1196161	2:182063828-182063828	C	intron_variant	MODIFIER	PPP1R1C	ENSG00000150722	Transcript
rs1196366	1:245015886-245015886	T	intron_variant	MODIFIER	EFCAB2	ENSG00000203666	Transcript
rs1196666	2:149473212-149473212	C	3_prime_UTR_variant	MODIFIER	LYPD6	ENSG00000187123	Transcript
rs1196667	2:149473292-149473292	C	3_prime_UTR_variant	MODIFIER	LYPD6	ENSG00000187123	Transcript
rs1196668	2:149473734-149473734	C	3_prime_UTR_variant	MODIFIER	LYPD6	ENSG00000187123	Transcript
rs1196808	12:105140247-105140247	A	intron_variant	non_coding_transcript_variant	MODIFIER	KIAA1033	ENSG00000136051
rs1196839	12:105110986-105110986	A	intron_variant	non_coding_transcript_variant	MODIFIER	KIAA1033	ENSG00000136051
rs1196872	12:105168260-105168260	C	3_prime_UTR_variant	MODIFIER	KIAA1033	ENSG00000136051	Transcript
rs1196873	12:105167886-105167886	T	3_prime_UTR_variant	MODIFIER	KIAA1033	ENSG00000136051	Transcript
rs11969	X:149479743-149479743	T	3_prime_UTR_variant	MODIFIER	IDS	ENSG00000010404	Transcript
rs11973267	7:158631816-158631816	G	intron_variant	MODIFIER	NCAPG2	ENSG00000146918	Transcript
rs11975051	7:16864739-16864739	A	intron_variant	MODIFIER	AGR3	ENSG00000173467	Transcript
rs1197662	15:41852134-41852134	C	intron_variant	MODIFIER	SPTBN5	ENSG00000137877	Transcript
rs1197665	15:41851335-41851335	A	missense_variant	MODERATE	SPTBN5	ENSG00000137877	Transcript
rs1197670	15:41846123-41846123	G	downstream_gene_variant	MODIFIER	SPTBN5	ENSG00000137877	Transcript
rs1197683	15:41879339-41879339	G	missense_variant	MODERATE	SPTBN5	ENSG00000137877	Transcript
rs1197687	15:41826453-41826453	C	upstream_gene_variant	MODIFIER	JMJD7-PLA2G4B	ENSG00000168970	Transcript
rs1197688	15:41823228-41823228	G	upstream_gene_variant	MODIFIER	JMJD7-PLA2G4B	ENSG00000168970	Transcript
rs1197689	15:41817025-41817025	C	synonymous_variant	LOW	MAPKBP1	ENSG00000137802	Transcript
rs1197692	15:41883309-41883309	C	intron_variant	MODIFIER	SPTBN5	ENSG00000137877	Transcript
rs1198423	1:23408748-23408748	T	intron_variant	MODIFIER	TCEA3	ENSG00000204219	Transcript
rs1198430	1:23429020-23429020	C	3_prime_UTR_variant	MODIFIER	ASAP3	ENSG00000088280	Transcript
rs1198431	1:23429223-23429223	C	3_prime_UTR_variant	MODIFIER	ASAP3	ENSG00000088280	Transcript
rs1198432	1:23429662-23429662	C	3_prime_UTR_variant	MODIFIER	ASAP3	ENSG00000088280	Transcript
rs11988383	8:93646538-93646538	T	intron_variant	non_coding_transcript_variant	MODIFIER	LINC00535	ENSG00000246662
rs1198982	1:43317175-43317175	A	intron_variant	MODIFIER	TIE1	ENSG00000066056	Transcript
rs1199333	3:138372859-138372859	T	splice_region_variant	intron_variant	LOW	MRAS	ENSG00000158186
rs11994377	8:24329886-24329886	A	intron_variant	MODIFIER	ADAM28	ENSG00000042980	Transcript
rs1199715	1:101461765-101461765	A	intergenic_variant	MODIFIER	-	-	-
rs1199974	13:37051322-37051322	T	intron_variant	MODIFIER	SUPT20H	ENSG00000102710	Transcript
rs1199983	13:37047391-37047391	G	intron_variant	MODIFIER	SUPT20H	ENSG00000102710	Transcript
rs1200138	1:169111599-169111599	T	intron_variant	MODIFIER	ATP1B1	ENSG00000143153	Transcript
rs12024579	1:21856978-21856978	C	intron_variant	MODIFIER	HSPG2	ENSG00000142798	Transcript
rs1202462	7:149182943-149182943	A	downstream_gene_variant	MODIFIER	ZNF398	ENSG00000197024	Transcript
rs1202549	1:230839028-230839028	C	3_prime_UTR_variant	MODIFIER	C1orf198	ENSG00000119280	Transcript
rs1202550	1:230839708-230839708	G	3_prime_UTR_variant	MODIFIER	C1orf198	ENSG00000119280	Transcript
rs12029214	1:181059917-181059917	T	downstream_gene_variant	MODIFIER	MR1	ENSG00000153029	Transcript
rs12033	5:172333565-172333565	G	3_prime_UTR_variant	MODIFIER	SH3PXD2B	ENSG00000174705	Transcript
rs1203339	14:57490936-57490936	C	intron_variant	MODIFIER	C14orf105	ENSG00000100557	Transcript
rs1203762	4:2437943-2437943	G	intron_variant	non_coding_transcript_variant	MODIFIER	CFAP99	ENSG00000206113
rs1203847	4:2515720-2515720	A	3_prime_UTR_variant	MODIFIER	RNF4	ENSG00000063978	Transcript
rs12040910	1:177960852-177960852	C	missense_variant	MODERATE	SEC16B	ENSG00000120341	Transcript
rs12044188	1:102291687-102291687	T	intron_variant	non_coding_transcript_variant	MODIFIER	RP11-202K23.1	ENSG00000233359
rs12048890	1:247183743-247183743	A	downstream_gene_variant	MODIFIER	RP11-488L18.3	ENSG00000215795	Transcript
rs1204898	1:17381244-17381244	C	intron_variant	MODIFIER	PADI6	ENSG00000276747	Transcript
rs1205708	20:51725746-51725746	G	intron_variant	MODIFIER	ATP9A	ENSG00000054793	Transcript
rs12089116	1:81557078-81557078	C	intron_variant	MODIFIER	ADGRL2	ENSG00000117114	Transcript
rs12097586	1:1182018-1182018	G	intron_variant	MODIFIER	TTLL10	ENSG00000162571	Transcript
rs12101356	15:98451852-98451852	G	missense_variant	MODERATE	FAM169B	ENSG00000185087	Transcript
rs12101554	15:97961096-97961096	G	missense_variant	MODERATE	ARRDC4	ENSG00000140450	Transcript
rs12102731	22:11602897-11602897	A	intergenic_variant	MODIFIER	-	-	-
rs12106383	21:44969102-44969102	A	intron_variant	MODIFIER	FAM207A	ENSG00000160256	Transcript
rs1210690	22:19331099-19331099	C	3_prime_UTR_variant	MODIFIER	HIRA	ENSG00000100084	Transcript
rs1210795	15:41885957-41885957	C	missense_variant	MODERATE	SPTBN5	ENSG00000137877	Transcript
rs1211284	11:64878399-64878399	C	synonymous_variant	LOW	EHD1	ENSG00000110047	Transcript
rs1211554	6:656143-656143	A	intron_variant	MODIFIER	EXOC2	ENSG00000112685	Transcript
rs12117402	1:21854055-21854055	C	intron_variant	MODIFIER	HSPG2	ENSG00000142798	Transcript
rs12121460	1:31261079-31261079	G	intron_variant	MODIFIER	SNRNP40	ENSG00000060688	Transcript
rs12125756	1:247827630-247827630	A	non_coding_transcript_exon_variant	non_coding_transcript_variant	MODIFIER	HSD17B7P1	ENSG00000232908
rs12139390	1:247896174-247896174	C	missense_variant	MODERATE	OR2W3	ENSG00000238243	Transcript
rs12139502	1:227143058-227143058	G	intron_variant	MODIFIER	CDC42BPA	ENSG00000143776	Transcript
rs12141289	1:147037912-147037912	A	intron_variant	non_coding_transcript_variant	MODIFIER	NBPF13P	ENSG00000227242
rs12145369	1:247183767-247183767	C	downstream_gene_variant	MODIFIER	RP11-488L18.3	ENSG00000215795	Transcript
rs12148050	14:102797451-102797451	G	intron_variant	MODIFIER	TRAF3	ENSG00000131323	Transcript
rs12151960	21:41870031-41870031	A	intron_variant	MODIFIER	PRDM15	ENSG00000141956	Transcript
rs12153162	5:139307373-139307373	A	5_prime_UTR_variant	MODIFIER	MATR3	ENSG00000280987	Transcript
rs121565	16:57365437-57365437	A	3_prime_UTR_variant	MODIFIER	CCL22	ENSG00000102962	Transcript
rs12162233	19:8141864-8141864	A	intron_variant	MODIFIER	FBN3	ENSG00000142449	Transcript
rs12162237	19:8142186-8142186	A	intron_variant	MODIFIER	FBN3	ENSG00000142449	Transcript
rs1216793	1:113114470-113114470	C	synonymous_variant	LOW	LRIG2	ENSG00000198799	Transcript
rs12186491	5:148213934-148213934	A	missense_variant	MODERATE	SPINK6	ENSG00000178172	Transcript
rs12187885	5:138011714-138011714	A	intron_variant	MODIFIER	FAM13B	ENSG00000031003	Transcript
rs1218825	13:27435783-27435783	C	missense_variant	MODERATE	MTIF3	ENSG00000122033	Transcript
rs1219822	10:123689499-123689499	A	3_prime_UTR_variant	MODIFIER	GPR26	ENSG00000154478	Transcript
rs12206	14:75820718-75820718	C	intron_variant	MODIFIER	TTLL5	ENSG00000119685	Transcript
rs1220622	5:73576941-73576941	T	intron_variant	MODIFIER	UTP15	ENSG00000164338	Transcript
rs1220724	4:69842227-69842227	G	intron_variant	MODIFIER	SULT1E1	ENSG00000109193	Transcript
rs12209	8:491041-491041	C	3_prime_UTR_variant	MODIFIER	TDRP	ENSG00000180190	Transcript
rs12215867	6:109632063-109632063	T	3_prime_UTR_variant	MODIFIER	AK9	ENSG00000155085	Transcript
rs1222140	1:223740475-223740475	T	intron_variant	MODIFIER	CAPN2	ENSG00000162909	Transcript
rs12233011	2:111883706-111883706	G	intron_variant	MODIFIER	ANAPC1	ENSG00000153107	Transcript
rs1224329	6:37212461-37212461	A	3_prime_UTR_variant	MODIFIER	TMEM217	ENSG00000172738	Transcript
rs12255	12:122865657-122865657	T	downstream_gene_variant	MODIFIER	HIP1R	ENSG00000130787	Transcript
rs1225890	20:16052377-16052377	T	3_prime_UTR_variant	MODIFIER	MACROD2	ENSG00000172264	Transcript
rs12263200	10:93063138-93063138	T	downstream_gene_variant	MODIFIER	EXOC6	ENSG00000138190	Transcript
rs1228348	16:3355994-3355994	G	synonymous_variant	LOW	OR2C1	ENSG00000168158	Transcript
rs1228628	20:16052419-16052419	C	3_prime_UTR_variant	MODIFIER	MACROD2	ENSG00000172264	Transcript
rs1229984	4:99318162-99318162	C	missense_variant	MODERATE	ADH1B	ENSG00000196616	Transcript
rs12302015	12:8459888-8459888	C	intron_variant	MODIFIER	CLEC6A	ENSG00000205846	Transcript
rs123059	17:2796641-2796641	C	intron_variant	MODIFIER	RAP1GAP2	ENSG00000132359	Transcript
rs1231058	13:27792924-27792924	G	synonymous_variant	LOW	GSX1	ENSG00000169840	Transcript
rs12313	10:132203791-132203791	G	downstream_gene_variant	MODIFIER	STK32C	ENSG00000165752	Transcript
rs1231520	3:151192853-151192853	C	intron_variant	MODIFIER	MED12L	ENSG00000144893	Transcript
rs123202	19:18124542-18124542	G	intron_variant	MODIFIER	MAST3	ENSG00000099308	Transcript
rs123203	19:18124614-18124614	C	intron_variant	MODIFIER	MAST3	ENSG00000099308	Transcript
rs12328217	2:88028689-88028689	A	intron_variant	MODIFIER	KRCC1	ENSG00000172086	Transcript
rs1233428	19:44274252-44274252	C	missense_variant	MODERATE	ZNF233	ENSG00000159915	Transcript
rs1233444	19:44259911-44259911	G	upstream_gene_variant	MODIFIER	ZNF233	ENSG00000159915	Transcript
rs1233554	7:155806185-155806185	C	intron_variant	MODIFIER	SHH	ENSG00000164690	Transcript
rs12341266	9:113594236-113594236	G	intron_variant	MODIFIER	RGS3	ENSG00000138835	Transcript
rs123509	3:42691976-42691976	C	missense_variant	MODERATE	KLHL40	ENSG00000157119	Transcript
rs12354	12:6390939-6390939	A	3_prime_UTR_variant	MODIFIER	LTBR	ENSG00000111321	Transcript
rs12355840	10:133247608-133247608	G	non_coding_transcript_exon_variant	non_coding_transcript_variant	MODIFIER	MIR202HG	ENSG00000166917
rs12364575	11:6270429-6270429	C	intron_variant	MODIFIER	CCKBR	ENSG00000110148	Transcript
rs12367953	12:124953868-124953868	G	intron_variant	MODIFIER	DHX37	ENSG00000150990	Transcript
rs1236913	9:122371200-122371200	C	missense_variant	MODERATE	PTGS1	ENSG00000095303	Transcript
rs12373	16:2832196-2832196	T	3_prime_UTR_variant	MODIFIER	ZG16B	ENSG00000162078	Transcript
rs1238	1:112671475-112671475	A	3_prime_UTR_variant	MODIFIER	CAPZA1	ENSG00000116489	Transcript
rs12386974	8:11543119-11543119	G	intron_variant	MODIFIER	BLK	ENSG00000136573	Transcript
rs12387	10:5097493-5097493	A	synonymous_variant	LOW	AKR1C3	ENSG00000196139	Transcript
rs12418028	11:117919959-117919959	G	intron_variant	MODIFIER	TMPRSS13	ENSG00000137747	Transcript
rs12432539	14:34593106-34593106	T	synonymous_variant	LOW	SNX6	ENSG00000129515	Transcript
rs12434403	14:26925987-26925987	G	intron_variant	non_coding_transcript_variant	MODIFIER	RP11-384J4.2	ENSG00000258081
rs1243448	14:21019887-21019887	C	intron_variant	MODIFIER	NDRG2	ENSG00000165795	Transcript
rs1243463	14:21035584-21035584	A	downstream_gene_variant	MODIFIER	TPPP2	ENSG00000179636	Transcript
rs1243469	14:21043338-21043338	T	missense_variant	MODERATE	RNASE7	ENSG00000165799	Transcript
rs12435524	14:21666031-21666031	T	downstream_gene_variant	MODIFIER	OR4E2	ENSG00000221977	Transcript
rs1243599	14:20582990-20582990	A	3_prime_UTR_variant	NMD_transcript_variant	MODIFIER	RP11-14J7.7	ENSG00000259060
rs12437	10:69104309-69104309	C	3_prime_UTR_variant	MODIFIER	SRGN	ENSG00000122862	Transcript
rs12437617	15:60431919-60431919	A	intron_variant	MODIFIER	ICE2	ENSG00000128915	Transcript
rs12438818	15:48303969-48303969	T	3_prime_UTR_variant	MODIFIER	SLC12A1	ENSG00000074803	Transcript
rs1244059	12:124350376-124350376	C	intron_variant	MODIFIER	NCOR2	ENSG00000196498	Transcript
rs1244064	12:124347946-124347946	G	intron_variant	MODIFIER	NCOR2	ENSG00000196498	Transcript
rs12440659	15:40340101-40340101	C	upstream_gene_variant	MODIFIER	C15orf52	ENSG00000188549	Transcript
rs12443	19:49447099-49447099	G	splice_region_variant	synonymous_variant	LOW	PIH1D1	ENSG00000104872
rs12443563	16:71984200-71984200	T	intron_variant	MODIFIER	PKD1L3	ENSG00000277481	Transcript
rs12445466	16:90066627-90066627	G	upstream_gene_variant	MODIFIER	PRDM7	ENSG00000126856	Transcript
rs12445568	16:30993491-30993491	C	splice_region_variant	intron_variant	LOW	STX1B	ENSG00000099365
rs12445650	16:31033576-31033576	A	5_prime_UTR_variant	MODIFIER	STX4	ENSG00000103496	Transcript
rs12446893	16:1321294-1321294	A	intron_variant	MODIFIER	UBE2I	ENSG00000103275	Transcript
rs12447051	16:1321245-1321245	G	intron_variant	MODIFIER	UBE2I	ENSG00000103275	Transcript
rs12447833	16:30378993-30378993	C	intron_variant	MODIFIER	SEPT1	ENSG00000180096	Transcript
rs12448520	16:1769834-1769834	C	downstream_gene_variant	MODIFIER	MRPS34	ENSG00000074071	Transcript
rs1245213	14:26470268-26470268	A	3_prime_UTR_variant	MODIFIER	NOVA1	ENSG00000139910	Transcript
rs12459176	19:52456738-52456738	T	downstream_gene_variant	MODIFIER	ZNF534	ENSG00000198633	Transcript
rs12459469	19:53164660-53164660	G	synonymous_variant	LOW	ZNF665	ENSG00000197497	Transcript
rs12459471	19:53164687-53164687	G	synonymous_variant	LOW	ZNF665	ENSG00000197497	Transcript
rs12460170	19:53166239-53166239	G	missense_variant	MODERATE	ZNF665	ENSG00000197497	Transcript
rs12460195	19:33093573-33093573	A	intron_variant	MODIFIER	GPATCH1	ENSG00000076650	Transcript
rs12460233	19:53166400-53166400	T	intron_variant	MODIFIER	ZNF665	ENSG00000197497	Transcript
rs12461	1:167053144-167053144	G	3_prime_UTR_variant	MODIFIER	GPA33	ENSG00000143167	Transcript
rs1246410	4:74455031-74455031	T	downstream_gene_variant	MODIFIER	AREG	ENSG00000109321	Transcript
rs12464426	2:240875891-240875891	G	intron_variant	MODIFIER	AGXT	ENSG00000172482	Transcript
rs12468046	2:177497844-177497844	A	intron_variant	MODIFIER	AGPS	ENSG00000018510	Transcript
rs124719	17:43882975-43882975	C	synonymous_variant	LOW	MPP2	ENSG00000108852	Transcript
rs124721	17:43882440-43882440	C	synonymous_variant	LOW	MPP2	ENSG00000108852	Transcript
rs12475392	2:1663538-1663538	A	intron_variant	MODIFIER	PXDN	ENSG00000130508	Transcript
rs12476328	2:105359887-105359887	G	downstream_gene_variant	MODIFIER	FHL2	ENSG00000115641	Transcript
rs1247670	4:73581735-73581735	T	intron_variant	MODIFIER	RASSF6	ENSG00000169435	Transcript
rs1247671	4:73581793-73581793	C	intron_variant	MODIFIER	RASSF6	ENSG00000169435	Transcript
rs12476937	2:10621859-10621859	T	intron_variant	MODIFIER	NOL10	ENSG00000115761	Transcript
rs12477095	2:191834973-191834973	A	3_prime_UTR_variant	MODIFIER	SDPR	ENSG00000168497	Transcript
rs12477430	2:184937636-184937636	G	missense_variant	MODERATE	ZNF804A	ENSG00000170396	Transcript
rs12478175	2:197001746-197001746	A	splice_region_variant	intron_variant	LOW	AC013264.1	ENSG00000283224
rs12479	21:14372948-14372948	C	3_prime_UTR_variant	MODIFIER	HSPA13	ENSG00000155304	Transcript
rs12481	3:192797261-192797261	G	3_prime_UTR_variant	MODIFIER	MB21D2	ENSG00000180611	Transcript
rs12482028	21:44323711-44323711	T	intron_variant	MODIFIER	PFKL	ENSG00000141959	Transcript
rs12488	19:1272041-1272041	C	synonymous_variant	LOW	CIRBP	ENSG00000099622	Transcript
rs12489063	3:186242625-186242625	A	intron_variant	MODIFIER	DGKG	ENSG00000058866	Transcript
rs12489516	3:148879825-148879825	T	missense_variant	MODERATE	CPA3	ENSG00000163751	Transcript
rs12490	4:82844116-82844116	C	intron_variant	MODIFIER	SEC31A	ENSG00000138674	Transcript
rs1249181	12:54411981-54411981	T	intron_variant	MODIFIER	ITGA5	ENSG00000161638	Transcript
rs1249338	10:28339488-28339488	C	non_coding_transcript_exon_variant	non_coding_transcript_variant	MODIFIER	ZNF101P1	ENSG00000237746
rs1249339	10:28339453-28339453	T	non_coding_transcript_exon_variant	non_coding_transcript_variant	MODIFIER	ZNF101P1	ENSG00000237746
rs12494055	3:42872353-42872353	C	3_prime_UTR_variant	MODIFIER	CYP8B1	ENSG00000180432	Transcript
rs1249463	11:68904009-68904009	C	synonymous_variant	LOW	IGHMBP2	ENSG00000132740	Transcript
rs12498272	4:7460188-7460188	A	intron_variant	MODIFIER	SORCS2	ENSG00000184985	Transcript
rs12498937	4:7742640-7742640	G	3_prime_UTR_variant	MODIFIER	SORCS2	ENSG00000184985	Transcript
rs12500437	4:154323323-154323323	T	missense_variant	MODERATE	DCHS2	ENSG00000197410	Transcript
rs1250107	4:1236150-1236150	C	intron_variant	MODIFIER	CTBP1	ENSG00000159692	Transcript
rs1250159	12:63003902-63003902	G	non_coding_transcript_exon_variant	non_coding_transcript_variant	MODIFIER	LDHAL6CP	ENSG00000250517
rs1250203	2:215383582-215383582	T	intron_variant	MODIFIER	FN1	ENSG00000115414	Transcript
rs12505156	4:118194211-118194211	G	intron_variant	MODIFIER	NDST3	ENSG00000164100	Transcript
rs12506517	4:101721369-101721369	C	upstream_gene_variant	MODIFIER	RNU6-462P	ENSG00000199529	Transcript
rs1250777	10:79506307-79506307	T	upstream_gene_variant	MODIFIER	RP11-342M3.1	ENSG00000241317	Transcript
rs1250991	10:79614895-79614895	T	3_prime_UTR_variant	MODIFIER	SFTPA1	ENSG00000122852	Transcript
rs12511604	4:113451348-113451348	T	3_prime_UTR_variant	MODIFIER	CAMK2D	ENSG00000145349	Transcript
rs12516456	5:71626789-71626789	A	intron_variant	MODIFIER	MCCC2	ENSG00000131844	Transcript
rs12529	10:5094459-5094459	G	missense_variant	MODERATE	AKR1C3	ENSG00000196139	Transcript
rs12535154	7:149198212-149198212	A	intron_variant	MODIFIER	ZNF282	ENSG00000170265	Transcript
rs12535515	7:100960182-100960182	T	synonymous_variant	LOW	MUC3A	ENSG00000169894	Transcript
rs1254	9:7798435-7798435	T	3_prime_UTR_variant	MODIFIER	TMEM261	ENSG00000137038	Transcript
rs12540337	7:20667278-20667278	T	intron_variant	MODIFIER	ABCB5	ENSG00000004846	Transcript
rs12543598	8:142873902-142873902	G	3_prime_UTR_variant	MODIFIER	CYP11B1	ENSG00000160882	Transcript
rs12544236	8:91127026-91127026	C	intron_variant	MODIFIER	LRRC69	ENSG00000214954	Transcript
rs12546113	8:30144399-30144399	G	intron_variant	MODIFIER	MBOAT4	ENSG00000177669	Transcript
rs1254964	10:43199601-43199601	C	intron_variant	MODIFIER	RASGEF1A	ENSG00000198915	Transcript
rs1255495	10:63634690-63634690	A	non_coding_transcript_exon_variant	non_coding_transcript_variant	MODIFIER	MRPL35P2	ENSG00000232075
rs1255953	14:64084970-64084970	T	intron_variant	MODIFIER	SYNE2	ENSG00000054654	Transcript
rs1255964	14:64070939-64070939	A	intron_variant	MODIFIER	SYNE2	ENSG00000054654	Transcript
rs1255965	14:64070577-64070577	G	intron_variant	MODIFIER	SYNE2	ENSG00000054654	Transcript
rs1255972	14:64065389-64065389	G	intron_variant	MODIFIER	SYNE2	ENSG00000054654	Transcript
rs12563113	1:100266970-100266970	G	intron_variant	MODIFIER	RTCA	ENSG00000137996	Transcript
rs12567324	1:25782746-25782746	G	intron_variant	MODIFIER	MAN1C1	ENSG00000117643	Transcript
rs12573	11:64853046-64853046	A	3_prime_UTR_variant	MODIFIER	EHD1	ENSG00000110047	Transcript
rs1257620	14:98973206-98973206	G	non_coding_transcript_exon_variant	non_coding_transcript_variant	MODIFIER	RPL3P4	ENSG00000232573
rs1258041	1:46547692-46547692	C	non_coding_transcript_exon_variant	non_coding_transcript_variant	MODIFIER	KNCN	ENSG00000162456
rs1258107	18:23931208-23931208	C	splice_region_variant	intron_variant	LOW	LAMA3	ENSG00000053747
rs1258236	10:49708438-49708438	G	missense_variant	MODERATE	C10orf53	ENSG00000178645	Transcript
rs12583104	13:102748379-102748379	A	missense_variant	MODERATE	CCDC168	ENSG00000175820	Transcript
rs12587	12:25205894-25205894	G	downstream_gene_variant	MODIFIER	KRAS	ENSG00000133703	Transcript
rs1259022	11:134235136-134235136	G	intron_variant	MODIFIER	VPS26B	ENSG00000151502	Transcript
rs12590785	14:20014312-20014312	T	synonymous_variant	LOW	OR4K14	ENSG00000169484	Transcript
rs12591506	15:75207261-75207261	A	synonymous_variant	LOW	C15orf39	ENSG00000167173	Transcript
rs12591633	15:38487425-38487425	G	downstream_gene_variant	MODIFIER	RASGRP1	ENSG00000172575	Transcript
rs12593327	15:75661755-75661755	G	3_prime_UTR_variant	MODIFIER	SNX33	ENSG00000173548	Transcript
rs12593566	15:75017734-75017734	A	intron_variant	MODIFIER	SCAMP5	ENSG00000198794	Transcript
rs12595297	15:101010653-101010653	T	intron_variant	MODIFIER	LRRK1	ENSG00000154237	Transcript
rs12597529	16:64971559-64971559	A	intron_variant	MODIFIER	CDH11	ENSG00000140937	Transcript
rs12597973	16:58510736-58510736	A	upstream_gene_variant	MODIFIER	SETD6	ENSG00000103037	Transcript
rs12601535	17:29114059-29114059	G	synonymous_variant	LOW	MYO18A	ENSG00000196535	Transcript
rs12602950	17:41971811-41971811	A	downstream_gene_variant	MODIFIER	DNAJC7	ENSG00000168259	Transcript
rs12604031	17:50635344-50635344	A	intron_variant	MODIFIER	ABCC3	ENSG00000108846	Transcript
rs12604151	18:10785072-10785072	C	intron_variant	MODIFIER	PIEZO2	ENSG00000154864	Transcript
rs12608613	19:39538746-39538746	G	3_prime_UTR_variant	MODIFIER	EID2	ENSG00000176396	Transcript
rs12609187	19:1811548-1811548	G	downstream_gene_variant	MODIFIER	REXO1	ENSG00000079313	Transcript
rs12609287	19:1271275-1271275	T	intron_variant	MODIFIER	CIRBP	ENSG00000099622	Transcript
rs1261801	14:20583094-20583094	G	3_prime_UTR_variant	NMD_transcript_variant	MODIFIER	RP11-14J7.7	ENSG00000259060
rs12620974	2:161503472-161503472	C	non_coding_transcript_exon_variant	non_coding_transcript_variant	MODIFIER	AC009487.6	ENSG00000226121
rs12621551	2:227253687-227253687	G	intron_variant	MODIFIER	COL4A3	ENSG00000169031	Transcript
rs12621643	2:223053265-223053265	G	missense_variant	MODERATE	KCNE4	ENSG00000152049	Transcript
rs1262217	10:63723502-63723502	A	intron_variant	non_coding_transcript_variant	MODIFIER	RP11-170M17.1	ENSG00000228566
rs12623842	2:191425212-191425212	A	3_prime_UTR_variant	MODIFIER	MYO1B	ENSG00000128641	Transcript
rs12624138	2:208108287-208108287	G	non_coding_transcript_exon_variant	non_coding_transcript_variant	MODIFIER	CRYGEP	ENSG00000229150
rs12625368	20:62334918-62334918	C	intron_variant	MODIFIER	LAMA5	ENSG00000130702	Transcript
rs12631989	3:49236563-49236563	T	synonymous_variant	LOW	CCDC36	ENSG00000173421	Transcript
rs12632110	3:50186792-50186792	G	intron_variant	MODIFIER	SEMA3F	ENSG00000001617	Transcript
rs12632196	3:33051698-33051698	C	intron_variant	MODIFIER	GLB1	ENSG00000170266	Transcript
rs1263345	4:2926398-2926398	T	intron_variant	MODIFIER	ADD1	ENSG00000087274	Transcript
rs1263349	4:2932581-2932581	A	downstream_gene_variant	MODIFIER	ADD1	ENSG00000087274	Transcript
rs12634123	3:58159536-58159536	A	intron_variant	MODIFIER	FLNB	ENSG00000136068	Transcript
rs1263505	11:78100944-78100944	C	3_prime_UTR_variant	MODIFIER	ALG8	ENSG00000159063	Transcript
rs12637416	3:69170657-69170657	A	3_prime_UTR_variant	MODIFIER	FRMD4B	ENSG00000114541	Transcript
rs1263872	14:21043299-21043299	C	missense_variant	MODERATE	RNASE7	ENSG00000165799	Transcript
rs126405	6:10764494-10764494	G	synonymous_variant	LOW	MAK	ENSG00000111837	Transcript
rs12641411	4:108889847-108889847	C	intron_variant	MODIFIER	COL25A1	ENSG00000188517	Transcript
rs12641900	4:42038930-42038930	T	intron_variant	MODIFIER	SLC30A9	ENSG00000014824	Transcript
rs1264194	3:48587833-48587833	A	synonymous_variant	LOW	COL7A1	ENSG00000114270	Transcript
rs12643893	4:42067012-42067012	C	intron_variant	MODIFIER	SLC30A9	ENSG00000014824	Transcript
rs12647691	4:79984836-79984836	A	missense_variant	MODERATE	ANTXR2	ENSG00000163297	Transcript
rs12648093	4:122917603-122917603	G	missense_variant	MODERATE	NUDT6	ENSG00000170917	Transcript
rs12649429	4:169896598-169896598	A	intergenic_variant	MODIFIER	-	-	-
rs12649454	4:172379297-172379297	A	intron_variant	non_coding_transcript_variant	MODIFIER	GALNTL6	ENSG00000174473
rs1265957	19:58347310-58347310	G	intron_variant	MODIFIER	A1BG	ENSG00000121410	Transcript
rs1267005	1:22489769-22489769	C	intron_variant	MODIFIER	ZBTB40	ENSG00000184677	Transcript
rs12670231	7:158532646-158532646	A	downstream_gene_variant	MODIFIER	MIR595	ENSG00000207637	Transcript
rs12671980	7:151786359-151786359	G	intron_variant	MODIFIER	PRKAG2	ENSG00000106617	Transcript
rs12676	3:53823776-53823776	C	missense_variant	MODERATE	CHDH	ENSG00000016391	Transcript
rs12677	1:197084243-197084243	A	3_prime_UTR_variant	MODIFIER	ASPM	ENSG00000066279	Transcript
rs1267941	6:122471888-122471888	G	upstream_gene_variant	MODIFIER	SERINC1	ENSG00000111897	Transcript
rs12680973	8:142479537-142479537	C	intron_variant	MODIFIER	ADGRB1	ENSG00000181790	Transcript
rs12682337	8:142479534-142479534	A	intron_variant	MODIFIER	ADGRB1	ENSG00000181790	Transcript
rs12682834	9:87447908-87447908	G	intergenic_variant	MODIFIER	-	-	-
rs12692193	2:233529708-233529708	T	intron_variant	MODIFIER	USP40	ENSG00000085982	Transcript
rs12692544	2:159225843-159225843	T	intron_variant	MODIFIER	TANC1	ENSG00000115183	Transcript
rs12692561	2:159689667-159689667	C	intron_variant	non_coding_transcript_variant	MODIFIER	AC009961.3	ENSG00000226266
rs12692750	2:164897253-164897253	C	3_prime_UTR_variant	MODIFIER	SLC38A11	ENSG00000169507	Transcript
rs12692910	2:169504905-169504905	G	upstream_gene_variant	MODIFIER	KLHL41	ENSG00000239474	Transcript
rs12692911	2:169504916-169504916	C	upstream_gene_variant	MODIFIER	KLHL41	ENSG00000239474	Transcript
rs12693579	2:190534707-190534707	C	upstream_gene_variant	MODIFIER	NEMP2	ENSG00000189362	Transcript
rs12693642	2:192177984-192177984	C	intron_variant	MODIFIER	TMEFF2	ENSG00000144339	Transcript
rs12695025	2:240512781-240512781	C	intron_variant	MODIFIER	ANKMY1	ENSG00000144504	Transcript
rs12695026	2:240512795-240512795	C	splice_region_variant	intron_variant	LOW	ANKMY1	ENSG00000144504
rs12696	16:58666448-58666448	G	3_prime_UTR_variant	MODIFIER	SLC38A7	ENSG00000103042	Transcript
rs1269633	7:108234726-108234726	C	intron_variant	MODIFIER	NRCAM	ENSG00000091129	Transcript
rs12699	1:230837661-230837661	T	3_prime_UTR_variant	MODIFIER	C1orf198	ENSG00000119280	Transcript
rs12702610	7:7357968-7357968	A	3_prime_UTR_variant	MODIFIER	COL28A1	ENSG00000215018	Transcript
rs12702611	7:7357985-7357985	G	3_prime_UTR_variant	MODIFIER	COL28A1	ENSG00000215018	Transcript
rs1270561	10:49708885-49708885	T	3_prime_UTR_variant	MODIFIER	C10orf53	ENSG00000178645	Transcript
rs12709295	17:12744173-12744173	A	intron_variant	MODIFIER	MYOCD	ENSG00000141052	Transcript
rs12709454	17:67120375-67120375	C	intron_variant	MODIFIER	HELZ	ENSG00000198265	Transcript
rs12714403	2:273070-273070	G	intron_variant	MODIFIER	ACP1	ENSG00000143727	Transcript
rs12716783	16:75169100-75169100	C	intron_variant	MODIFIER	ZFP1	ENSG00000184517	Transcript
rs12718375	8:16139288-16139288	G	intron_variant	MODIFIER	MSR1	ENSG00000038945	Transcript
rs12719734	15:100573657-100573657	T	missense_variant	MODERATE	LINS1	ENSG00000140471	Transcript
rs1273557	3:197782227-197782227	G	3_prime_UTR_variant	MODIFIER	FYTTD1	ENSG00000122068	Transcript
rs12740	7:92399988-92399988	A	3_prime_UTR_variant	MODIFIER	ANKIB1	ENSG00000001629	Transcript
rs12741374	1:239052939-239052939	G	upstream_gene_variant	MODIFIER	RP11-307O1.1	ENSG00000227854	Transcript
rs12749	1:151583265-151583265	G	3_prime_UTR_variant	MODIFIER	TUFT1	ENSG00000143367	Transcript
rs127501	6:108166673-108166673	G	upstream_gene_variant	MODIFIER	NR2E1	ENSG00000112333	Transcript
rs12754904	1:239052886-239052886	A	non_coding_transcript_exon_variant	non_coding_transcript_variant	MODIFIER	RP11-307O1.1	ENSG00000227854
rs12755088	1:1623412-1623412	C	intron_variant	MODIFIER	MIB2	ENSG00000197530	Transcript
rs12759719	1:205921551-205921551	C	intron_variant	MODIFIER	SLC26A9	ENSG00000174502	Transcript
rs12759966	1:239052938-239052938	T	upstream_gene_variant	MODIFIER	RP11-307O1.1	ENSG00000227854	Transcript
rs12761679	10:104752969-104752969	C	intron_variant	MODIFIER	SORCS3	ENSG00000156395	Transcript
rs12763538	10:104040563-104040563	T	intron_variant	MODIFIER	COL17A1	ENSG00000065618	Transcript
rs12765664	10:70735022-70735022	A	intron_variant	MODIFIER	ADAMTS14	ENSG00000138316	Transcript
rs1276713	10:16925446-16925446	G	intron_variant	MODIFIER	CUBN	ENSG00000107611	Transcript
rs1277207	1:108852483-108852483	T	intron_variant	MODIFIER	RP11-475E11.9	ENSG00000274068	Transcript
rs1278280	10:126066975-126066975	G	intron_variant	MODIFIER	ADAM12	ENSG00000148848	Transcript
rs1278335	10:126140777-126140777	T	intron_variant	MODIFIER	ADAM12	ENSG00000148848	Transcript
rs1278769	13:112882313-112882313	G	3_prime_UTR_variant	MODIFIER	ATP11A	ENSG00000068650	Transcript
rs12792259	11:22193357-22193357	C	5_prime_UTR_variant	MODIFIER	ANO5	ENSG00000171714	Transcript
rs12794	1:46676046-46676046	C	downstream_gene_variant	MODIFIER	TEX38	ENSG00000186118	Transcript
rs12796110	11:7666438-7666438	C	intron_variant	MODIFIER	CYB5R2	ENSG00000166394	Transcript
rs1280096	4:186597826-186597826	C	intron_variant	MODIFIER	FAT1	ENSG00000083857	Transcript
rs12801394	11:7666484-7666484	C	missense_variant	MODERATE	CYB5R2	ENSG00000166394	Transcript
rs1280396	15:57439530-57439530	G	missense_variant	MODERATE	CGNL1	ENSG00000128849	Transcript
rs1280398	15:57440545-57440545	C	intron_variant	MODIFIER	CGNL1	ENSG00000128849	Transcript
rs12804893	11:69079670-69079670	C	intron_variant	MODIFIER	TPCN2	ENSG00000162341	Transcript
rs12805578	11:4388281-4388281	G	intron_variant	MODIFIER	TRIM21	ENSG00000132109	Transcript
rs12807547	11:6102959-6102959	T	upstream_gene_variant	MODIFIER	OR56B4	ENSG00000180919	Transcript
rs1281378	1:179882939-179882939	C	missense_variant	MODERATE	TOR1AIP1	ENSG00000143337	Transcript
rs1281742	1:116068927-116068927	G	3_prime_UTR_variant	MODIFIER	SLC22A15	ENSG00000163393	Transcript
rs1281744	1:116067606-116067606	A	3_prime_UTR_variant	MODIFIER	SLC22A15	ENSG00000163393	Transcript
rs1281813	9:3221674-3221674	T	3_prime_UTR_variant	MODIFIER	RFX3	ENSG00000080298	Transcript
rs1282946	3:111916207-111916207	A	intron_variant	MODIFIER	PHLDB2	ENSG00000144824	Transcript
rs1283007	3:111885694-111885694	C	intron_variant	MODIFIER	PHLDB2	ENSG00000144824	Transcript
rs1284	2:232858472-232858472	A	3_prime_UTR_variant	MODIFIER	GIGYF2	ENSG00000204120	Transcript
rs12842	12:7919412-7919412	C	3_prime_UTR_variant	MODIFIER	SLC2A3	ENSG00000059804	Transcript
rs128477	22:21446155-21446155	C	synonymous_variant	LOW	HIC2	ENSG00000169635	Transcript
rs12857	12:120496143-120496143	G	5_prime_UTR_variant	MODIFIER	DYNLL1	ENSG00000088986	Transcript
rs1285844	14:91416923-91416923	C	intron_variant	MODIFIER	CCDC88C	ENSG00000015133	Transcript
rs1285859	14:91225010-91225010	C	3_prime_UTR_variant	MODIFIER	C14orf159	ENSG00000133943	Transcript
rs1285935	7:141928139-141928139	C	downstream_gene_variant	MODIFIER	CLEC5A	ENSG00000258227	Transcript
rs1286969	14:89795279-89795279	C	3_prime_UTR_variant	MODIFIER	EFCAB11	ENSG00000140025	Transcript
rs12870	12:122208273-122208273	A	3_prime_UTR_variant	MODIFIER	DIABLO	ENSG00000184047	Transcript
rs1287464	3:15206289-15206289	G	5_prime_UTR_variant	MODIFIER	CAPN7	ENSG00000131375	Transcript
rs12875067	13:110712757-110712757	G	upstream_gene_variant	MODIFIER	ING1	ENSG00000153487	Transcript
rs12878684	14:104801242-104801242	G	synonymous_variant	LOW	ZBTB42	ENSG00000179627	Transcript
rs12879016	14:79863789-79863789	T	3_prime_UTR_variant	MODIFIER	NRXN3	ENSG00000021645	Transcript
rs12879136	14:96020121-96020121	T	downstream_gene_variant	MODIFIER	RP11-241N4.2	ENSG00000271358	Transcript
rs1288389	1:53078925-53078925	C	missense_variant	MODERATE	PODN	ENSG00000174348	Transcript
rs1288399	1:53087813-53087813	G	downstream_gene_variant	MODIFIER	PODN	ENSG00000174348	Transcript
rs1288403	1:53090111-53090111	C	downstream_gene_variant	MODIFIER	PODN	ENSG00000174348	Transcript
rs1288406	1:53092598-53092598	G	synonymous_variant	LOW	SLC1A7	ENSG00000162383	Transcript
rs12891347	14:60781155-60781155	A	intron_variant	MODIFIER	MNAT1	ENSG00000020426	Transcript
rs12894594	14:77275634-77275634	A	3_prime_UTR_variant	MODIFIER	POMT2	ENSG00000009830	Transcript
rs1289655	1:117117986-117117986	T	intron_variant	MODIFIER	TRIM45	ENSG00000134253	Transcript
rs1289754	3:108219393-108219393	C	intron_variant	MODIFIER	IFT57	ENSG00000114446	Transcript
rs12897925	14:24442646-24442646	G	downstream_gene_variant	MODIFIER	KHNYN	ENSG00000100441	Transcript
rs1289948	1:117414666-117414666	G	intron_variant	MODIFIER	MAN1A2	ENSG00000198162	Transcript
rs1290005	12:94570381-94570381	C	3_prime_UTR_variant	MODIFIER	TMCC3	ENSG00000057704	Transcript
rs12900890	15:84692526-84692526	T	intron_variant	MODIFIER	SEC11A	ENSG00000140612	Transcript
rs1290147	5:150540177-150540177	C	synonymous_variant	LOW	NDST1	ENSG00000070614	Transcript
rs12902028	15:48303169-48303169	G	3_prime_UTR_variant	MODIFIER	SLC12A1	ENSG00000074803	Transcript
rs12902150	15:23444363-23444363	G	intron_variant	MODIFIER	GOLGA6L2	ENSG00000174450	Transcript
rs12903	2:241729120-241729120	C	3_prime_UTR_variant	MODIFIER	ING5	ENSG00000168395	Transcript
rs12904590	15:100554147-100554147	G	upstream_gene_variant	MODIFIER	RNU6-322P	ENSG00000251819	Transcript
rs12907128	15:65329103-65329103	A	missense_variant	MODERATE	IGDCC3	ENSG00000174498	Transcript
rs12907890	15:68357249-68357249	A	synonymous_variant	LOW	ITGA11	ENSG00000137809	Transcript
rs1290910	12:94571282-94571282	C	3_prime_UTR_variant	MODIFIER	TMCC3	ENSG00000057704	Transcript
rs12910750	15:93760960-93760960	C	downstream_gene_variant	MODIFIER	LINC01579	ENSG00000258754	Transcript
rs12913526	15:38350808-38350808	A	intron_variant	MODIFIER	SPRED1	ENSG00000166068	Transcript
rs12914266	15:45676337-45676337	C	intron_variant	MODIFIER	SQRDL	ENSG00000137767	Transcript
rs12914722	15:38350830-38350830	T	intron_variant	MODIFIER	SPRED1	ENSG00000166068	Transcript
rs1291602	5:131430969-131430969	C	missense_variant	MODERATE	RAPGEF6	ENSG00000158987	Transcript
rs12916520	15:40020882-40020882	T	intron_variant	MODIFIER	EIF2AK4	ENSG00000128829	Transcript
rs12917611	15:62686817-62686817	C	intron_variant	non_coding_transcript_variant	MODIFIER	RP11-625H11.2	ENSG00000259756
rs12917942	16:78030323-78030323	G	intron_variant	MODIFIER	CLEC3A	ENSG00000166509	Transcript
rs12918814	16:1383765-1383765	C	upstream_gene_variant	MODIFIER	UNKL	ENSG00000059145	Transcript
rs12919587	16:4765601-4765601	C	synonymous_variant	LOW	ZNF500	ENSG00000103199	Transcript
rs12920315	16:89711353-89711353	A	synonymous_variant	LOW	VPS9D1	ENSG00000075399	Transcript
rs12920691	16:80541324-80541324	C	intron_variant	MODIFIER	DYNLRB2	ENSG00000168589	Transcript
rs1292089	1:27617489-27617489	A	intron_variant	MODIFIER	FGR	ENSG00000000938	Transcript
rs1292098	1:109709388-109709388	C	upstream_gene_variant	MODIFIER	GSTM5	ENSG00000134201	Transcript
rs12921440	16:30397444-30397444	T	missense_variant	MODERATE	ZNF48	ENSG00000180035	Transcript
rs12922283	16:20309986-20309986	C	3_prime_UTR_variant	MODIFIER	GP2	ENSG00000169347	Transcript
rs12930821	16:58020767-58020767	C	upstream_gene_variant	MODIFIER	MMP15	ENSG00000102996	Transcript
rs12930875	16:1207731-1207731	A	intron_variant	MODIFIER	CACNA1H	ENSG00000196557	Transcript
rs12933808	16:76498686-76498686	G	missense_variant	MODERATE	CNTNAP4	ENSG00000152910	Transcript
rs12937410	17:8073787-8073787	G	intron_variant	MODIFIER	ALOX12B	ENSG00000179477	Transcript
rs1293743	12:113009767-113009767	T	intron_variant	MODIFIER	OAS2	ENSG00000111335	Transcript
rs1293755	12:112997645-112997645	T	synonymous_variant	LOW	OAS2	ENSG00000111335	Transcript
rs1293756	12:112997488-112997488	A	intron_variant	MODIFIER	OAS2	ENSG00000111335	Transcript
rs1293764	12:112987874-112987874	C	intron_variant	MODIFIER	OAS2	ENSG00000111335	Transcript
rs1293765	12:112987688-112987688	C	intron_variant	MODIFIER	OAS2	ENSG00000111335	Transcript
rs1293767	12:112987349-112987349	A	intron_variant	MODIFIER	OAS2	ENSG00000111335	Transcript
rs12942034	17:41767362-41767362	G	intron_variant	MODIFIER	JUP	ENSG00000173801	Transcript
rs12942767	17:76472470-76472470	G	downstream_gene_variant	MODIFIER	AANAT	ENSG00000129673	Transcript
rs12943620	17:80470858-80470858	A	synonymous_variant	LOW	NPTX1	ENSG00000171246	Transcript
rs12944823	17:12717444-12717444	G	intron_variant	MODIFIER	MYOCD	ENSG00000141052	Transcript
rs12945266	17:67825365-67825365	T	upstream_gene_variant	MODIFIER	BPTF	ENSG00000171634	Transcript
rs1294627	7:7381679-7381679	G	intron_variant	MODIFIER	COL28A1	ENSG00000215018	Transcript
rs12946479	17:75212087-75212087	T	intron_variant	MODIFIER	NUP85	ENSG00000125450	Transcript
rs12946808	17:50569650-50569650	G	intron_variant	MODIFIER	CACNA1G	ENSG00000006283	Transcript
rs12947	3:45082859-45082859	T	3_prime_UTR_variant	MODIFIER	CDCP1	ENSG00000163814	Transcript
rs1294962	7:45027418-45027418	G	intron_variant	MODIFIER	CCM2	ENSG00000136280	Transcript
rs12950923	17:2965641-2965641	C	splice_region_variant	synonymous_variant	LOW	RAP1GAP2	ENSG00000132359
rs12951847	17:41722862-41722862	T	3_prime_UTR_variant	MODIFIER	HAP1	ENSG00000173805	Transcript
rs12952612	17:80097253-80097253	A	upstream_gene_variant	MODIFIER	GAA	ENSG00000171298	Transcript
rs12953041	17:2704266-2704266	G	intron_variant	MODIFIER	CLUH	ENSG00000132361	Transcript
rs1295685	5:132660753-132660753	G	3_prime_UTR_variant	MODIFIER	IL13	ENSG00000169194	Transcript
rs1295686	5:132660151-132660151	C	intron_variant	MODIFIER	IL13	ENSG00000169194	Transcript
rs12961589	18:59416659-59416659	T	intergenic_variant	MODIFIER	-	-	-
rs1296359	18:13763654-13763654	A	3_prime_UTR_variant	MODIFIER	RNMT	ENSG00000101654	Transcript
rs12964819	18:61499308-61499308	T	synonymous_variant	LOW	CDH20	ENSG00000101542	Transcript
rs12970367	18:76380410-76380410	A	intron_variant	MODIFIER	ZNF516	ENSG00000101493	Transcript
rs12971802	19:8891764-8891764	T	intron_variant	MODIFIER	MUC16	ENSG00000181143	Transcript
rs12974629	19:49422410-49422410	G	downstream_gene_variant	MODIFIER	PTH2	ENSG00000142538	Transcript
rs12975625	19:15087953-15087953	C	synonymous_variant	LOW	OR1I1	ENSG00000094661	Transcript
rs12976060	19:45822942-45822942	G	intron_variant	MODIFIER	SYMPK	ENSG00000125755	Transcript
rs12976111	19:8891146-8891146	G	intron_variant	MODIFIER	MUC16	ENSG00000181143	Transcript
rs12976122	19:8891157-8891157	G	missense_variant	splice_region_variant	MODERATE	MUC16	ENSG00000181143
rs12977172	19:50512147-50512147	C	missense_variant	MODERATE	ASPDH	ENSG00000204653	Transcript
rs12978266	19:11248123-11248123	A	missense_variant	MODERATE	DOCK6	ENSG00000130158	Transcript
rs1298168	13:100664059-100664059	T	intron_variant	MODIFIER	TMTC4	ENSG00000125247	Transcript
rs12981911	19:55389501-55389501	G	3_prime_UTR_variant	MODIFIER	RPL28	ENSG00000108107	Transcript
rs12985778	19:8891159-8891159	A	synonymous_variant	LOW	MUC16	ENSG00000181143	Transcript
rs12986396	19:8102946-8102946	G	intron_variant	MODIFIER	FBN3	ENSG00000142449	Transcript
rs1298913	12:52010834-52010834	G	intron_variant	MODIFIER	GRASP	ENSG00000161835	Transcript
rs12989842	2:24023305-24023305	T	intron_variant	MODIFIER	MFSD2B	ENSG00000205639	Transcript
rs12992066	2:95281337-95281337	C	missense_variant	MODERATE	PROM2	ENSG00000155066	Transcript
rs12995811	2:239801750-239801750	C	non_coding_transcript_exon_variant	non_coding_transcript_variant	MODIFIER	AC093802.1	ENSG00000220256
rs12996	16:10529447-10529447	A	3_prime_UTR_variant	MODIFIER	EMP2	ENSG00000213853	Transcript
rs12997453	2:181548532-181548532	G	intron_variant	MODIFIER	CERKL	ENSG00000188452	Transcript
rs12999423	2:3388742-3388742	C	intron_variant	MODIFIER	TRAPPC12	ENSG00000171853	Transcript
rs12999424	2:3388743-3388743	A	intron_variant	MODIFIER	TRAPPC12	ENSG00000171853	Transcript
rs1300	21:43762120-43762120	C	3_prime_UTR_variant	MODIFIER	PDXK	ENSG00000160209	Transcript
rs13002216	2:189746358-189746358	C	downstream_gene_variant	MODIFIER	OSGEPL1	ENSG00000128694	Transcript
rs1300252	10:68742669-68742669	C	intron_variant	MODIFIER	CCAR1	ENSG00000060339	Transcript
rs1300253	10:68742531-68742531	A	synonymous_variant	LOW	CCAR1	ENSG00000060339	Transcript
rs13002947	2:140769444-140769444	G	intron_variant	MODIFIER	LRP1B	ENSG00000168702	Transcript
rs13003064	2:181548875-181548875	T	intron_variant	MODIFIER	CERKL	ENSG00000188452	Transcript
rs13003938	2:196989299-196989299	A	downstream_gene_variant	MODIFIER	AC013264.1	ENSG00000283224	Transcript
rs13010814	2:112568925-112568925	T	intron_variant	MODIFIER	POLR1B	ENSG00000125630	Transcript
rs13011768	2:119680947-119680947	G	missense_variant	MODERATE	TMEM177	ENSG00000144120	Transcript
rs13013489	2:20670819-20670819	A	synonymous_variant	LOW	GDF7	ENSG00000143869	Transcript
rs13013876	2:98236910-98236910	T	intron_variant	non_coding_transcript_variant	MODIFIER	VWA3B	ENSG00000168658
rs13017554	2:26948114-26948114	T	3_prime_UTR_variant	MODIFIER	DPYSL5	ENSG00000157851	Transcript
rs13018796	2:191386000-191386000	A	synonymous_variant	LOW	MYO1B	ENSG00000128641	Transcript
rs13021112	2:27036926-27036926	A	intron_variant	MODIFIER	TMEM214	ENSG00000119777	Transcript
rs13025391	2:177663975-177663975	T	intron_variant	MODIFIER	PDE11A	ENSG00000128655	Transcript
rs13025904	2:177664061-177664061	A	intron_variant	MODIFIER	PDE11A	ENSG00000128655	Transcript
rs13026888	2:191385842-191385842	C	intron_variant	MODIFIER	MYO1B	ENSG00000128641	Transcript
rs13033263	2:98236901-98236901	A	intron_variant	non_coding_transcript_variant	MODIFIER	VWA3B	ENSG00000168658
rs13038331	20:62334004-62334004	G	synonymous_variant	LOW	LAMA5	ENSG00000130702	Transcript
rs13042941	20:62333913-62333913	C	missense_variant	MODERATE	LAMA5	ENSG00000130702	Transcript
rs13044	7:123682662-123682662	A	3_prime_UTR_variant	MODIFIER	WASL	ENSG00000106299	Transcript
rs13044266	20:62333908-62333908	A	synonymous_variant	LOW	LAMA5	ENSG00000130702	Transcript
rs13046903	21:44666841-44666841	T	intron_variant	MODIFIER	TSPEAR	ENSG00000175894	Transcript
rs13050265	21:32313925-32313925	A	downstream_gene_variant	MODIFIER	MRAP	ENSG00000170262	Transcript
rs13058062	22:50245867-50245867	C	intron_variant	MODIFIER	HDAC10	ENSG00000100429	Transcript
rs13064784	3:49098528-49098528	A	intron_variant	MODIFIER	QARS	ENSG00000172053	Transcript
rs1307497	1:10451999-10451999	C	downstream_gene_variant	MODIFIER	DFFA	ENSG00000160049	Transcript
rs13078	14:95090410-95090410	T	3_prime_UTR_variant	MODIFIER	DICER1	ENSG00000100697	Transcript
rs13078644	3:17160842-17160842	C	3_prime_UTR_variant	MODIFIER	TBC1D5	ENSG00000131374	Transcript
rs13081145	3:14672019-14672019	A	upstream_gene_variant	MODIFIER	C3orf20	ENSG00000131379	Transcript
rs13084349	3:149494969-149494969	G	intron_variant	MODIFIER	TM4SF4	ENSG00000169903	Transcript
rs13095243	3:32106421-32106421	A	upstream_gene_variant	MODIFIER	GPD1L	ENSG00000152642	Transcript
rs13096	12:25206907-25206907	C	downstream_gene_variant	MODIFIER	KRAS	ENSG00000133703	Transcript
rs13098660	3:112199369-112199369	G	synonymous_variant	LOW	SLC9C1	ENSG00000172139	Transcript
rs13098759	3:127221710-127221710	G	non_coding_transcript_exon_variant	non_coding_transcript_variant	MODIFIER	RP11-305F5.2	ENSG00000243016
rs13102661	4:84634043-84634043	A	intron_variant	MODIFIER	CDS1	ENSG00000163624	Transcript
rs13104176	4:134622023-134622023	T	regulatory_region_variant	MODIFIER	-	-	RegulatoryFeature
rs13107768	4:42022965-42022965	G	intron_variant	MODIFIER	SLC30A9	ENSG00000014824	Transcript
rs13108088	4:70824504-70824504	G	intron_variant	MODIFIER	GRSF1	ENSG00000132463	Transcript
rs13109747	4:154322421-154322421	T	downstream_gene_variant	MODIFIER	DCHS2	ENSG00000197410	Transcript
rs13113787	4:83284465-83284465	C	intron_variant	MODIFIER	COQ2	ENSG00000173085	Transcript
rs13114283	4:186156283-186156283	A	intron_variant	MODIFIER	FAM149A	ENSG00000109794	Transcript
rs13125646	4:9980706-9980706	G	synonymous_variant	LOW	SLC2A9	ENSG00000109667	Transcript
rs13126680	4:185403687-185403687	A	intron_variant	MODIFIER	UFSP2	ENSG00000109775	Transcript
rs13134412	4:122922561-122922561	C	upstream_gene_variant	MODIFIER	SPATA5	ENSG00000145375	Transcript
rs13135591	4:108848743-108848743	T	intron_variant	MODIFIER	COL25A1	ENSG00000188517	Transcript
rs13136065	4:176688049-176688049	A	intron_variant	non_coding_transcript_variant	MODIFIER	RP11-313E19.2	ENSG00000248388
rs13137906	4:2827751-2827751	C	intron_variant	MODIFIER	SH3BP2	ENSG00000087266	Transcript
rs13139925	4:169433722-169433722	C	intron_variant	MODIFIER	NEK1	ENSG00000137601	Transcript
rs13149639	4:168472444-168472444	G	intron_variant	MODIFIER	DDX60L	ENSG00000181381	Transcript
rs13151	2:101281950-101281950	C	missense_variant	MODERATE	RNF149	ENSG00000163162	Transcript
rs13153461	5:139472784-139472784	A	downstream_gene_variant	MODIFIER	TMEM173	ENSG00000184584	Transcript
rs13155	12:130790939-130790939	A	3_prime_UTR_variant	MODIFIER	STX2	ENSG00000111450	Transcript
rs1316658	3:130850713-130850713	G	5_prime_UTR_variant	MODIFIER	ATP2C1	ENSG00000017260	Transcript
rs13172	11:7665365-7665365	A	3_prime_UTR_variant	MODIFIER	CYB5R2	ENSG00000166394	Transcript
rs1317317	3:40190392-40190392	T	synonymous_variant	LOW	MYRIP	ENSG00000170011	Transcript
rs13175536	5:36248530-36248530	C	3_prime_UTR_variant	MODIFIER	RANBP3L	ENSG00000164188	Transcript
rs131761	22:50572359-50572359	A	intron_variant	MODIFIER	CPT1B	ENSG00000205560	Transcript
rs131805	22:50525724-50525724	C	downstream_gene_variant	MODIFIER	TYMP	ENSG00000025708	Transcript
rs131813	22:50522740-50522740	G	downstream_gene_variant	MODIFIER	TYMP	ENSG00000025708	Transcript
rs131840	22:36937752-36937752	G	synonymous_variant	LOW	CSF2RB	ENSG00000100368	Transcript
rs1318648	12:53276761-53276761	A	missense_variant	MODERATE	ESPL1	ENSG00000135476	Transcript
rs1318778	2:176173103-176173103	G	downstream_gene_variant	MODIFIER	HOXD3	ENSG00000128652	Transcript
rs13190036	5:177310719-177310719	G	downstream_gene_variant	MODIFIER	PRELID1	ENSG00000169230	Transcript
rs13193012	6:3264437-3264437	C	intron_variant	NMD_transcript_variant	MODIFIER	PSMG4	ENSG00000180822
rs13196688	6:3265129-3265129	C	intron_variant	NMD_transcript_variant	MODIFIER	PSMG4	ENSG00000180822
rs1319763	17:41835538-41835538	T	upstream_gene_variant	MODIFIER	KLHL10	ENSG00000161594	Transcript
rs1320052	15:48203311-48203311	T	upstream_gene_variant	MODIFIER	SLC12A1	ENSG00000074803	Transcript
rs13201372	6:3266450-3266450	C	intron_variant	NMD_transcript_variant	MODIFIER	PSMG4	ENSG00000180822
rs1320191	15:62717605-62717605	T	upstream_gene_variant	MODIFIER	TLN2	ENSG00000171914	Transcript
rs13207402	6:3265176-3265176	A	intron_variant	NMD_transcript_variant	MODIFIER	PSMG4	ENSG00000180822
rs13207413	6:3265188-3265188	A	intron_variant	NMD_transcript_variant	MODIFIER	PSMG4	ENSG00000180822
rs13207416	6:3265205-3265205	T	intron_variant	NMD_transcript_variant	MODIFIER	PSMG4	ENSG00000180822
rs13211066	6:52677013-52677013	A	intron_variant	MODIFIER	TMEM14A	ENSG00000096092	Transcript
rs1321689	1:86494113-86494113	T	intron_variant	MODIFIER	CLCA1	ENSG00000016490	Transcript
rs13227272	7:157470716-157470716	T	intron_variant	non_coding_transcript_variant	MODIFIER	AC006372.4	ENSG00000234210
rs13230	21:39397364-39397364	G	3_prime_UTR_variant	MODIFIER	WRB	ENSG00000182093	Transcript
rs13238191	7:105302478-105302478	G	intron_variant	MODIFIER	SRPK2	ENSG00000135250	Transcript
[truncated: 11,272 more rows]
