# Supplementary material for: Whole exome sequencing reveals rare variants linked to congenital pouch colon
Source: Sci Rep. 2018 Apr 27;8:6646. doi: 10.1038/s41598-018-24967-y (PMC5923232; doi:10.1038/s41598-018-24967-y)
Supplement: Supplementary file 2 — Supplementary_Table 2 [file 41598_2018_24967_MOESM2_ESM.xls]

## Sheet: Table_2
#Uploaded_variation	Location	Allele	Consequence	IMPACT	SYMBOL	Gene	Feature_type
rs10004516	4:110477052-110477052	G	missense_variant	MODERATE	ENPEP	ENSG00000138792	Transcript
rs10009228	4:40354405-40354405	G	missense_variant	MODERATE	CHRNA9	ENSG00000174343	Transcript
rs10028124	4:128946125-128946125	A	missense_variant	MODERATE	SCLT1	ENSG00000151466	Transcript
rs10068763	5:181059785-181059785	C	missense_variant	MODERATE	BTNL9	ENSG00000165810	Transcript
rs1011320	19:18162237-18162237	C	missense_variant	MODERATE	PIK3R2	ENSG00000105647	Transcript
rs10126146	X:85108134-85108134	C	missense_variant	MODERATE	SATL1	ENSG00000184788	Transcript
rs1012899	6:25604863-25604863	A	missense_variant	MODERATE	CARMIL1	ENSG00000079691	Transcript
rs10144469	14:73491067-73491067	G	missense_variant	MODERATE	C14orf169	ENSG00000170468	Transcript
rs1020694	18:63597064-63597064	A	missense_variant	MODERATE	SERPINB13	ENSG00000197641	Transcript
rs1021580	5:55143638-55143638	A	missense_variant	MODERATE	CDC20B	ENSG00000164287	Transcript
rs10233232	7:48046564-48046564	C	missense_variant	MODERATE	C7orf57	ENSG00000164746	Transcript
rs10247620	7:31643796-31643796	A	missense_variant	MODERATE	CCDC129	ENSG00000180347	Transcript
rs10256887	7:900544-900544	T	missense_variant	MODERATE	ADAP1	ENSG00000105963	Transcript
rs10258719	7:138771243-138771243	G	missense_variant	MODERATE	ATP6V0A4	ENSG00000105929	Transcript
rs1029365	7:90282987-90282987	A	missense_variant	MODERATE	CFAP69	ENSG00000105792	Transcript
rs1034405	3:50559661-50559661	A	missense_variant	MODERATE	C3orf18	ENSG00000088543	Transcript
rs1036199	5:157104725-157104725	A	missense_variant	MODERATE	HAVCR2	ENSG00000135077	Transcript
rs1040835	14:92810309-92810309	C	missense_variant	MODERATE	GOLGA5	ENSG00000066455	Transcript
rs10414166	19:43015290-43015290	C	missense_variant	MODERATE	PSG11	ENSG00000243130	Transcript
rs1041439	21:39199320-39199320	G	missense_variant	MODERATE	BRWD1	ENSG00000185658	Transcript
rs10415562	19:14799761-14799761	T	missense_variant	MODERATE	OR7C1	ENSG00000127530	Transcript
rs10416265	19:33114394-33114394	G	missense_variant	MODERATE	GPATCH1	ENSG00000076650	Transcript
rs1042044	6:39073726-39073726	C	missense_variant	MODERATE	GLP1R	ENSG00000112164	Transcript
rs1042114	1:28812463-28812463	T	missense_variant	MODERATE	OPRD1	ENSG00000116329	Transcript
rs10421769	19:33114406-33114406	C	missense_variant	MODERATE	GPATCH1	ENSG00000076650	Transcript
rs10422567	19:8961087-8961087	A	missense_variant	MODERATE	MUC16	ENSG00000181143	Transcript
rs1042714	5:148826910-148826910	C	missense_variant	MODERATE	ADRB2	ENSG00000169252	Transcript
rs1043730	6:111580250-111580250	T	missense_variant	MODERATE	TRAF3IP2	ENSG00000056972	Transcript
rs1044141	7:43624681-43624681	G	missense_variant	MODERATE	STK17A	ENSG00000164543	Transcript
rs1045288	11:237087-237087	G	missense_variant	MODERATE	PSMD13	ENSG00000185627	Transcript
rs1045861	11:90202418-90202418	T	missense_variant	MODERATE	CHORDC1	ENSG00000110172	Transcript
rs1045910	2:55544025-55544025	G	missense_variant	MODERATE	CFAP36	ENSG00000163001	Transcript
rs1046428	14:77327940-77327940	C	missense_variant	MODERATE	GSTZ1	ENSG00000100577	Transcript
rs10466126	10:133373302-133373302	G	missense_variant	MODERATE	ECHS1	ENSG00000127884	Transcript
rs1046956	3:50185493-50185493	A	missense_variant	MODERATE	SEMA3F	ENSG00000001617	Transcript
rs1047303	1:119514623-119514623	A	missense_variant	MODERATE	HSD3B1	ENSG00000203857	Transcript
rs1047626	4:42001654-42001654	G	missense_variant	MODERATE	SLC30A9	ENSG00000014824	Transcript
rs1047642	4:169742084-169742084	T	missense_variant	MODERATE	HPF1	ENSG00000056050	Transcript
rs1047972	20:56386407-56386407	C	missense_variant	MODERATE	AURKA	ENSG00000087586	Transcript
rs1048425	1:89056963-89056963	C	missense_variant	MODERATE	GBP1	ENSG00000117228	Transcript
rs10502	6:89329951-89329951	C	missense_variant	MODERATE	UBE2J1	ENSG00000198833	Transcript
rs1051042	12:112919432-112919432	C	missense_variant	MODERATE	OAS1	ENSG00000089127	Transcript
rs1051505	19:971949-971949	A	missense_variant	MODERATE	ARID3A	ENSG00000116017	Transcript
rs1051623	8:94130958-94130958	G	missense_variant	MODERATE	CDH17	ENSG00000079112	Transcript
rs1051931	6:46705206-46705206	G	missense_variant	MODERATE	PLA2G7	ENSG00000146070	Transcript
rs1052325	4:80963568-80963568	A	missense_variant	MODERATE	C4orf22	ENSG00000197826	Transcript
rs1055130	8:119834948-119834948	C	missense_variant	MODERATE	DSCC1	ENSG00000136982	Transcript
rs1056719	9:87707108-87707108	A	missense_variant	MODERATE	DAPK1	ENSG00000196730	Transcript
rs1058046	17:43953163-43953163	C	missense_variant	MODERATE	PYY	ENSG00000131096	Transcript
rs1059476	17:8205013-8205013	G	missense_variant	MODERATE	AURKB	ENSG00000178999	Transcript
rs1062087	13:75310080-75310080	T	missense_variant	MODERATE	TBC1D4	ENSG00000136111	Transcript
rs1063087	16:21179532-21179532	C	missense_variant	MODERATE	TMEM159	ENSG00000011638	Transcript
rs1063479	2:68395782-68395782	A	missense_variant	MODERATE	PLEK	ENSG00000115956	Transcript
rs1063936	12:108561047-108561047	G	missense_variant	MODERATE	SART3	ENSG00000075856	Transcript
rs10736851	9:131474936-131474936	A	missense_variant	MODERATE	PRRC2B	ENSG00000130723	Transcript
rs10743108	11:9516357-9516357	C	missense_variant	MODERATE	ZNF143	ENSG00000166478	Transcript
rs10746164	12:80425096-80425096	G	missense_variant	MODERATE	PTPRQ	ENSG00000139304	Transcript
rs10747049	9:137114298-137114298	C	missense_variant	MODERATE	DPP7	ENSG00000176978	Transcript
rs10747493	1:91992286-91992286	T	missense_variant	MODERATE	BRDT	ENSG00000137948	Transcript
rs10751478	9:131475071-131475071	G	missense_variant	MODERATE	PRRC2B	ENSG00000130723	Transcript
rs10761581	10:46027444-46027444	C	missense_variant	MODERATE	NCOA4	ENSG00000266412	Transcript
rs10768907	11:5390350-5390350	C	missense_variant	MODERATE	OR51M1	ENSG00000184698	Transcript
rs10769086	11:5581738-5581738	A	missense_variant	MODERATE	OR52B6	ENSG00000187747	Transcript
rs10778752	12:80496050-80496050	A	missense_variant	MODERATE	PTPRQ	ENSG00000139304	Transcript
rs10787428	10:112175621-112175621	C	missense_variant	MODERATE	GPAM	ENSG00000119927	Transcript
rs10790715	11:124923786-124923786	C	missense_variant	MODERATE	HEPACAM	ENSG00000165478	Transcript
rs10792043	11:56577517-56577517	A	missense_variant	MODERATE	OR5M10	ENSG00000254834	Transcript
rs1079610	10:86662359-86662359	T	missense_variant	MODERATE	OPN4	ENSG00000122375	Transcript
rs10804166	2:208171988-208171988	C	missense_variant	splice_region_variant	MODERATE	C2orf80	ENSG00000188674
rs10804567	3:125012641-125012641	G	missense_variant	MODERATE	HEG1	ENSG00000173706	Transcript
rs10818503	9:121088492-121088492	A	missense_variant	MODERATE	CNTRL	ENSG00000119397	Transcript
rs10823607	10:70741007-70741007	C	missense_variant	MODERATE	ADAMTS14	ENSG00000138316	Transcript
rs10839531	11:6199939-6199939	C	missense_variant	MODERATE	OR52W1	ENSG00000175485	Transcript
rs10846559	12:123789927-123789927	G	missense_variant	splice_region_variant	MODERATE	DNAH10	ENSG00000197653
rs10848683	12:2681964-2681964	T	missense_variant	MODERATE	CACNA1C	ENSG00000151067	Transcript
rs10865541	2:3388304-3388304	A	missense_variant	MODERATE	TRAPPC12	ENSG00000171853	Transcript
rs10901425	10:125773956-125773956	G	missense_variant	MODERATE	MMP21	ENSG00000154485	Transcript
rs10931715	2:195987187-195987187	A	missense_variant	MODERATE	DNAH7	ENSG00000118997	Transcript
rs10933378	2:231593732-231593732	A	missense_variant	MODERATE	C2orf57	ENSG00000177673	Transcript
rs10952230	7:149814897-149814897	G	missense_variant	MODERATE	SSPO	ENSG00000197558	Transcript
rs11022079	11:11892038-11892038	T	missense_variant	MODERATE	USP47	ENSG00000170242	Transcript
rs11045689	12:21048729-21048729	A	missense_variant	MODERATE	RP11-545J16.1	ENSG00000257046	Transcript
rs1105168	5:151507321-151507321	A	missense_variant	MODERATE	FAT2	ENSG00000086570	Transcript
rs11057353	12:123781140-123781140	C	missense_variant	MODERATE	DNAH10	ENSG00000197653	Transcript
rs11063266	12:4627511-4627511	C	missense_variant	MODERATE	AKAP3	ENSG00000111254	Transcript
rs11068230	12:116911209-116911209	G	missense_variant	MODERATE	FBXW8	ENSG00000174989	Transcript
rs11072532	15:75207520-75207520	A	missense_variant	MODERATE	C15orf39	ENSG00000167173	Transcript
rs11084161	19:52435108-52435108	A	missense_variant	MODERATE	ZNF534	ENSG00000198633	Transcript
rs11084162	19:52435164-52435164	G	missense_variant	MODERATE	ZNF534	ENSG00000198633	Transcript
rs11084163	19:52435206-52435206	C	missense_variant	MODERATE	ZNF534	ENSG00000198633	Transcript
rs11085776	19:8892942-8892942	T	missense_variant	MODERATE	MUC16	ENSG00000181143	Transcript
rs11158986	14:72892237-72892237	C	missense_variant	NMD_transcript_variant	MODERATE	DPF3	ENSG00000205683
rs11203495	8:13499310-13499310	G	missense_variant	MODERATE	DLC1	ENSG00000164741	Transcript
rs11204523	1:247857254-247857254	C	missense_variant	MODERATE	TRIM58	ENSG00000162722	Transcript
rs11204658	10:46550133-46550133	A	missense_variant	MODERATE	GPRIN2	ENSG00000204175	Transcript
rs11204659	10:46550040-46550040	A	missense_variant	MODERATE	GPRIN2	ENSG00000204175	Transcript
rs11211247	1:46010915-46010915	G	missense_variant	MODERATE	MAST2	ENSG00000086015	Transcript
rs11248860	16:1222038-1222038	A	missense_variant	MODERATE	TPSG1	ENSG00000116176	Transcript
rs1126671	4:99127263-99127263	C	missense_variant	MODERATE	ADH4	ENSG00000198099	Transcript
rs1126673	4:99124465-99124465	T	missense_variant	splice_region_variant	MODERATE	ADH4	ENSG00000198099
rs1126690	17:80117606-80117606	A	missense_variant	MODERATE	GAA	ENSG00000171298	Transcript
rs1128400	1:29216125-29216125	G	missense_variant	MODERATE	MECR	ENSG00000116353	Transcript
rs1129411	2:230213010-230213010	C	missense_variant	MODERATE	SP110	ENSG00000135899	Transcript
rs1129942	1:172468452-172468452	A	missense_variant	MODERATE	C1orf105	ENSG00000180999	Transcript
rs1130495	7:158167219-158167219	G	missense_variant	MODERATE	PTPRN2	ENSG00000155093	Transcript
rs1131199	3:112340921-112340921	G	missense_variant	MODERATE	CD200	ENSG00000091972	Transcript
rs1131476	12:112919404-112919404	A	missense_variant	MODERATE	OAS1	ENSG00000089127	Transcript
rs1133782	8:23144475-23144475	G	missense_variant	MODERATE	TNFRSF10D	ENSG00000173530	Transcript
rs1134647	1:214318943-214318943	A	missense_variant	MODERATE	SMYD2	ENSG00000143499	Transcript
rs1136082	12:55941323-55941323	C	missense_variant	splice_region_variant	MODERATE	DGKA	ENSG00000065357
rs1141509	12:14567620-14567620	T	missense_variant	MODERATE	PLBD1	ENSG00000121316	Transcript
rs1143676	2:181530618-181530618	A	missense_variant	MODERATE	ITGA4	ENSG00000115232	Transcript
rs1151687	1:247588717-247588717	C	missense_variant	MODERATE	OR2G2	ENSG00000177489	Transcript
rs1152888	12:66211448-66211448	G	missense_variant	splice_region_variant	MODERATE	IRAK3	ENSG00000090376
rs11533158	9:137367974-137367974	T	missense_variant	MODERATE	EXD3	ENSG00000187609	Transcript
rs11538389	8:143213308-143213308	G	missense_variant	MODERATE	GPIHBP1	ENSG00000277494	Transcript
rs1154510	12:121857429-121857429	C	missense_variant	MODERATE	HPD	ENSG00000158104	Transcript
rs11546144	8:144106920-144106920	A	missense_variant	MODERATE	MAF1	ENSG00000179632	Transcript
rs11574	1:23559007-23559007	C	missense_variant	MODERATE	ID3	ENSG00000117318	Transcript
rs11628722	14:94464768-94464768	G	missense_variant	MODERATE	SERPINA9	ENSG00000170054	Transcript
rs1165222	1:55172402-55172402	A	missense_variant	MODERATE	USP24	ENSG00000162402	Transcript
rs11657929	17:67108550-67108550	A	missense_variant	MODERATE	HELZ	ENSG00000198265	Transcript
rs117042445	22:22353228-22353228	T	missense_variant	MODERATE	IGLV5-48	ENSG00000211647	Transcript
rs11785822	8:10608261-10608261	T	missense_variant	MODERATE	RP1L1	ENSG00000183638	Transcript
rs11815012	10:97771814-97771814	G	missense_variant	MODERATE	SFRP5	ENSG00000120057	Transcript
rs11817610	10:23008372-23008372	A	missense_variant	splice_region_variant	MODERATE	ARMC3	ENSG00000165309
rs11934749	4:47665047-47665047	C	missense_variant	MODERATE	CORIN	ENSG00000145244	Transcript
rs11939575	4:186706638-186706638	C	missense_variant	MODERATE	FAT1	ENSG00000083857	Transcript
rs1197665	15:41851335-41851335	A	missense_variant	MODERATE	SPTBN5	ENSG00000137877	Transcript
rs1197683	15:41879339-41879339	G	missense_variant	MODERATE	SPTBN5	ENSG00000137877	Transcript
rs12040910	1:177960852-177960852	C	missense_variant	MODERATE	SEC16B	ENSG00000120341	Transcript
rs12101356	15:98451852-98451852	G	missense_variant	MODERATE	FAM169B	ENSG00000185087	Transcript
rs12101554	15:97961096-97961096	G	missense_variant	MODERATE	ARRDC4	ENSG00000140450	Transcript
rs1210795	15:41885957-41885957	C	missense_variant	MODERATE	SPTBN5	ENSG00000137877	Transcript
rs12139390	1:247896174-247896174	C	missense_variant	MODERATE	OR2W3	ENSG00000238243	Transcript
rs12186491	5:148213934-148213934	A	missense_variant	MODERATE	SPINK6	ENSG00000178172	Transcript
rs1218825	13:27435783-27435783	C	missense_variant	MODERATE	MTIF3	ENSG00000122033	Transcript
rs1229984	4:99318162-99318162	C	missense_variant	MODERATE	ADH1B	ENSG00000196616	Transcript
rs1233428	19:44274252-44274252	C	missense_variant	MODERATE	ZNF233	ENSG00000159915	Transcript
rs123509	3:42691976-42691976	C	missense_variant	MODERATE	KLHL40	ENSG00000157119	Transcript
rs1236913	9:122371200-122371200	C	missense_variant	MODERATE	PTGS1	ENSG00000095303	Transcript
rs1243469	14:21043338-21043338	T	missense_variant	MODERATE	RNASE7	ENSG00000165799	Transcript
rs12460170	19:53166239-53166239	G	missense_variant	MODERATE	ZNF665	ENSG00000197497	Transcript
rs12477430	2:184937636-184937636	G	missense_variant	MODERATE	ZNF804A	ENSG00000170396	Transcript
rs12489516	3:148879825-148879825	T	missense_variant	MODERATE	CPA3	ENSG00000163751	Transcript
rs12500437	4:154323323-154323323	T	missense_variant	MODERATE	DCHS2	ENSG00000197410	Transcript
rs12529	10:5094459-5094459	G	missense_variant	MODERATE	AKR1C3	ENSG00000196139	Transcript
rs1258236	10:49708438-49708438	G	missense_variant	MODERATE	C10orf53	ENSG00000178645	Transcript
rs12583104	13:102748379-102748379	A	missense_variant	MODERATE	CCDC168	ENSG00000175820	Transcript
rs12621643	2:223053265-223053265	G	missense_variant	MODERATE	KCNE4	ENSG00000152049	Transcript
rs1263872	14:21043299-21043299	C	missense_variant	MODERATE	RNASE7	ENSG00000165799	Transcript
rs12647691	4:79984836-79984836	A	missense_variant	MODERATE	ANTXR2	ENSG00000163297	Transcript
rs12648093	4:122917603-122917603	G	missense_variant	MODERATE	NUDT6	ENSG00000170917	Transcript
rs12676	3:53823776-53823776	C	missense_variant	MODERATE	CHDH	ENSG00000016391	Transcript
rs12719734	15:100573657-100573657	T	missense_variant	MODERATE	LINS1	ENSG00000140471	Transcript
rs12801394	11:7666484-7666484	C	missense_variant	MODERATE	CYB5R2	ENSG00000166394	Transcript
rs1280396	15:57439530-57439530	G	missense_variant	MODERATE	CGNL1	ENSG00000128849	Transcript
rs1281378	1:179882939-179882939	C	missense_variant	MODERATE	TOR1AIP1	ENSG00000143337	Transcript
rs1288389	1:53078925-53078925	C	missense_variant	MODERATE	PODN	ENSG00000174348	Transcript
rs12907128	15:65329103-65329103	A	missense_variant	MODERATE	IGDCC3	ENSG00000174498	Transcript
rs1291602	5:131430969-131430969	C	missense_variant	MODERATE	RAPGEF6	ENSG00000158987	Transcript
rs12921440	16:30397444-30397444	T	missense_variant	MODERATE	ZNF48	ENSG00000180035	Transcript
rs12933808	16:76498686-76498686	G	missense_variant	MODERATE	CNTNAP4	ENSG00000152910	Transcript
rs12976122	19:8891157-8891157	G	missense_variant	splice_region_variant	MODERATE	MUC16	ENSG00000181143
rs12977172	19:50512147-50512147	C	missense_variant	MODERATE	ASPDH	ENSG00000204653	Transcript
rs12978266	19:11248123-11248123	A	missense_variant	MODERATE	DOCK6	ENSG00000130158	Transcript
rs12992066	2:95281337-95281337	C	missense_variant	MODERATE	PROM2	ENSG00000155066	Transcript
rs13011768	2:119680947-119680947	G	missense_variant	MODERATE	TMEM177	ENSG00000144120	Transcript
rs13042941	20:62333913-62333913	C	missense_variant	MODERATE	LAMA5	ENSG00000130702	Transcript
rs13151	2:101281950-101281950	C	missense_variant	MODERATE	RNF149	ENSG00000163162	Transcript
rs1318648	12:53276761-53276761	A	missense_variant	MODERATE	ESPL1	ENSG00000135476	Transcript
rs13265018	8:23028507-23028507	C	missense_variant	MODERATE	TNFRSF10B	ENSG00000120889	Transcript
rs13394	19:49447041-49447041	T	missense_variant	MODERATE	PIH1D1	ENSG00000104872	Transcript
rs1340472	1:74109498-74109498	T	missense_variant	MODERATE	LRRIQ3	ENSG00000162620	Transcript
rs136175	22:36265520-36265520	A	missense_variant	MODERATE	APOL1	ENSG00000100342	Transcript
rs136176	22:36265600-36265600	A	missense_variant	MODERATE	APOL1	ENSG00000100342	Transcript
rs1380657	17:50521424-50521424	A	missense_variant	MODERATE	MYCBPAP	ENSG00000136449	Transcript
rs1395268	18:63710345-63710345	C	missense_variant	MODERATE	SERPINB11	ENSG00000206072	Transcript
rs1403625	3:66500332-66500332	C	missense_variant	MODERATE	LRIG1	ENSG00000144749	Transcript
rs1403626	3:66500338-66500338	C	missense_variant	MODERATE	LRIG1	ENSG00000144749	Transcript
rs1407390	9:111702207-111702207	C	missense_variant	MODERATE	C9orf84	ENSG00000165181	Transcript
rs1407977	9:15188108-15188108	C	missense_variant	MODERATE	TTC39B	ENSG00000155158	Transcript
rs1409136	10:88596841-88596841	G	missense_variant	MODERATE	LIPJ	ENSG00000204022	Transcript
rs1423051	19:8946732-8946732	G	missense_variant	MODERATE	MUC16	ENSG00000181143	Transcript
rs1443548	11:20601496-20601496	C	missense_variant	NMD_transcript_variant	MODERATE	SLC6A5	ENSG00000165970
rs1445845	5:179080089-179080089	A	missense_variant	MODERATE	ZNF354C	ENSG00000177932	Transcript
rs1445846	5:179080068-179080068	C	missense_variant	MODERATE	ZNF354C	ENSG00000177932	Transcript
rs1449707	13:102741653-102741653	A	missense_variant	MODERATE	CCDC168	ENSG00000175820	Transcript
rs1474419	7:6652974-6652974	C	missense_variant	MODERATE	ZNF316	ENSG00000205903	Transcript
rs1484873	18:45627020-45627020	G	missense_variant	MODERATE	SLC14A2	ENSG00000132874	Transcript
rs1493953	11:12294344-12294344	A	missense_variant	MODERATE	MICALCL	ENSG00000133808	Transcript
rs1498467	11:5389704-5389704	G	missense_variant	MODERATE	OR51M1	ENSG00000184698	Transcript
rs1498468	11:5389801-5389801	T	missense_variant	MODERATE	OR51M1	ENSG00000184698	Transcript
rs1498469	11:5390009-5390009	C	missense_variant	MODERATE	OR51M1	ENSG00000184698	Transcript
rs1499280	5:52801055-52801055	A	missense_variant	MODERATE	PELO	ENSG00000152684	Transcript
rs1500480	2:233819432-233819432	C	missense_variant	MODERATE	MROH2A	ENSG00000185038	Transcript
rs150122	17:19810427-19810427	T	missense_variant	MODERATE	ULK2	ENSG00000083290	Transcript
rs1517618	15:92104415-92104415	C	missense_variant	MODERATE	SLCO3A1	ENSG00000176463	Transcript
rs1529979	2:208326358-208326358	A	missense_variant	MODERATE	PIKFYVE	ENSG00000115020	Transcript
rs1533594	3:187371138-187371138	A	missense_variant	MODERATE	RTP4	ENSG00000136514	Transcript
rs153478	5:151259878-151259878	G	missense_variant	MODERATE	GM2A	ENSG00000196743	Transcript
rs1539567	9:127479887-127479887	G	missense_variant	MODERATE	LRSAM1	ENSG00000148356	Transcript
rs1548349	6:168059165-168059165	C	missense_variant	MODERATE	FRMD1	ENSG00000153303	Transcript
rs1548476	19:57547168-57547168	G	missense_variant	MODERATE	ZNF550	ENSG00000251369	Transcript
rs1550094	2:232520686-232520686	A	missense_variant	MODERATE	PRSS56	ENSG00000237412	Transcript
rs1551118	12:80367650-80367650	A	missense_variant	MODERATE	OTOGL	ENSG00000165899	Transcript
rs1553316	5:157052498-157052498	G	missense_variant	MODERATE	HAVCR1	ENSG00000113249	Transcript
rs1559172	19:8959549-8959549	C	missense_variant	MODERATE	MUC16	ENSG00000181143	Transcript
rs1559401	16:71977282-71977282	C	missense_variant	MODERATE	PKD1L3	ENSG00000277481	Transcript
rs1560058	5:112184043-112184043	C	missense_variant	MODERATE	EPB41L4A	ENSG00000129595	Transcript
rs1566275	11:5545135-5545135	C	missense_variant	MODERATE	OR52H1	ENSG00000181616	Transcript
rs1610090	19:4525034-4525034	G	missense_variant	MODERATE	PLIN5	ENSG00000214456	Transcript
rs161400	17:3658102-3658102	T	missense_variant	MODERATE	CTNS	ENSG00000040531	Transcript
rs162832	19:52574158-52574158	C	missense_variant	MODERATE	ZNF701	ENSG00000167562	Transcript
rs1635498	1:241881973-241881973	T	missense_variant	MODERATE	EXO1	ENSG00000174371	Transcript
rs1648348	15:50182569-50182569	C	missense_variant	MODERATE	SLC27A2	ENSG00000140284	Transcript
rs1670534	4:1093477-1093477	C	missense_variant	MODERATE	RNF212	ENSG00000178222	Transcript
rs1679709	6:28260564-28260564	G	missense_variant	MODERATE	NKAPL	ENSG00000189134	Transcript
rs1696351	12:122715700-122715700	C	missense_variant	MODERATE	HCAR3	ENSG00000255398	Transcript
rs17121881	11:118210630-118210630	T	missense_variant	MODERATE	JAML	ENSG00000160593	Transcript
rs1716975	3:41918514-41918514	C	missense_variant	MODERATE	ULK4	ENSG00000168038	Transcript
rs172562	6:84764040-84764040	T	missense_variant	MODERATE	TBX18	ENSG00000112837	Transcript
rs1742446	16:1868124-1868124	G	missense_variant	MODERATE	MEIOB	ENSG00000162039	Transcript
rs1760903	14:20384658-20384658	A	missense_variant	MODERATE	TEP1	ENSG00000129566	Transcript
rs1760904	14:20383870-20383870	G	missense_variant	MODERATE	TEP1	ENSG00000129566	Transcript
rs1771487	1:228214420-228214420	C	missense_variant	MODERATE	OBSCN	ENSG00000154358	Transcript
rs1793174	11:118203622-118203622	G	missense_variant	MODERATE	JAML	ENSG00000160593	Transcript
rs1797517	12:9888765-9888765	A	missense_variant	MODERATE	KLRF2	ENSG00000256797	Transcript
rs1799883	4:119320747-119320747	A	missense_variant	MODERATE	FABP2	ENSG00000145384	Transcript
rs1800354	13:23324525-23324525	C	missense_variant	MODERATE	SGCG	ENSG00000102683	Transcript
rs1801058	4:3037423-3037423	C	missense_variant	MODERATE	GRK4	ENSG00000125388	Transcript
rs1801212	4:6300792-6300792	A	missense_variant	MODERATE	WFS1	ENSG00000109501	Transcript
rs1801222	10:17114152-17114152	G	missense_variant	MODERATE	CUBN	ENSG00000107611	Transcript
rs1801231	10:16982504-16982504	A	missense_variant	MODERATE	CUBN	ENSG00000107611	Transcript
rs1801257	16:57655473-57655473	A	missense_variant	MODERATE	ADGRG1	ENSG00000205336	Transcript
rs1801262	2:181678728-181678728	C	missense_variant	MODERATE	NEUROD1	ENSG00000162992	Transcript
rs180223	8:132888007-132888007	A	missense_variant	MODERATE	TG	ENSG00000042832	Transcript
rs1805107	13:27963180-27963180	A	missense_variant	MODERATE	CDX2	ENSG00000165556	Transcript
rs1806552	7:6617266-6617266	G	missense_variant	MODERATE	ZNF853	ENSG00000236609	Transcript
rs180749	5:35033500-35033500	A	missense_variant	MODERATE	AGXT2	ENSG00000113492	Transcript
rs1809933	5:766795-766795	G	missense_variant	MODERATE	ZDHHC11B	ENSG00000206077	Transcript
rs1818	8:55773665-55773665	C	missense_variant	MODERATE	TGS1	ENSG00000137574	Transcript
rs1827210	16:56633370-56633370	A	missense_variant	MODERATE	MT1M	ENSG00000205364	Transcript
rs1841958	12:10409490-10409490	C	missense_variant	MODERATE	KLRC4	ENSG00000183542	Transcript
rs184967	5:80854162-80854162	G	missense_variant	MODERATE	MSH3	ENSG00000113318	Transcript
rs1859330	12:112938583-112938583	A	missense_variant	MODERATE	OAS3	ENSG00000111331	Transcript
rs1860447	17:69035316-69035316	T	missense_variant	MODERATE	ABCA9	ENSG00000154258	Transcript
rs1862136	5:80320264-80320264	A	missense_variant	MODERATE	SPZ1	ENSG00000164299	Transcript
rs1866374	5:72195135-72195135	G	missense_variant	MODERATE	MAP1B	ENSG00000131711	Transcript
rs1867380	15:58184082-58184082	G	missense_variant	MODERATE	AQP9	ENSG00000103569	Transcript
rs1876268	4:177360600-177360600	A	missense_variant	MODERATE	NEIL3	ENSG00000109674	Transcript
rs1877731	4:186707244-186707244	G	missense_variant	MODERATE	FAT1	ENSG00000083857	Transcript
rs1878878	5:90694507-90694507	G	missense_variant	MODERATE	ADGRV1	ENSG00000164199	Transcript
rs1880024	4:8452912-8452912	G	missense_variant	MODERATE	TRMT44	ENSG00000155275	Transcript
rs1880458	5:137908828-137908828	A	missense_variant	MODERATE	PKD2L2	ENSG00000078795	Transcript
rs188096	13:103052694-103052694	C	missense_variant	MODERATE	SLC10A2	ENSG00000125255	Transcript
rs1881503	11:1486501-1486501	G	missense_variant	MODERATE	MOB2	ENSG00000182208	Transcript
rs1890908	14:64052317-64052317	G	missense_variant	MODERATE	SYNE2	ENSG00000054654	Transcript
rs1891460	1:205845369-205845369	C	missense_variant	MODERATE	PM20D1	ENSG00000162877	Transcript
rs1892723	22:24749486-24749486	T	missense_variant	MODERATE	PIWIL3	ENSG00000184571	Transcript
rs1894704	22:26457939-26457939	A	missense_variant	MODERATE	HPS4	ENSG00000100099	Transcript
rs1894706	22:26458475-26458475	A	missense_variant	MODERATE	HPS4	ENSG00000100099	Transcript
rs1895364	19:8947011-8947011	G	missense_variant	MODERATE	MUC16	ENSG00000181143	Transcript
rs191137	7:100789278-100789278	C	missense_variant	NMD_transcript_variant	MODERATE	ZAN	ENSG00000146839
rs1926447	13:46055809-46055809	G	missense_variant	MODERATE	CPB2	ENSG00000080618	Transcript
rs1939748	11:63143607-63143607	C	missense_variant	MODERATE	SLC22A24	ENSG00000197658	Transcript
rs1939927	11:123883230-123883230	G	missense_variant	MODERATE	TMEM225	ENSG00000204300	Transcript
rs1958396	14:21082910-21082910	C	missense_variant	MODERATE	ARHGEF40	ENSG00000165801	Transcript
rs1966836	11:58214757-58214757	G	missense_variant	MODERATE	OR1S1	ENSG00000280204	Transcript
rs1971278	4:13604952-13604952	T	missense_variant	MODERATE	BOD1L1	ENSG00000038219	Transcript
rs197367	7:36406247-36406247	A	missense_variant	MODERATE	ANLN	ENSG00000011426	Transcript
rs1973717	11:43925417-43925417	G	missense_variant	MODERATE	C11orf96	ENSG00000187479	Transcript
rs1974777	5:154911849-154911849	T	missense_variant	MODERATE	GEMIN5	ENSG00000082516	Transcript
rs1983210	2:219556695-219556695	G	missense_variant	MODERATE	OBSL1	ENSG00000124006	Transcript
rs1983406	2:119681654-119681654	A	missense_variant	MODERATE	TMEM177	ENSG00000144120	Transcript
rs1983609	22:44093988-44093988	C	missense_variant	MODERATE	PARVB	ENSG00000188677	Transcript
rs198915	21:30601197-30601197	A	missense_variant	MODERATE	KRTAP22-1	ENSG00000186924	Transcript
rs1991517	14:81144239-81144239	C	missense_variant	MODERATE	TSHR	ENSG00000165409	Transcript
rs1995158	11:5544800-5544800	G	missense_variant	MODERATE	OR52H1	ENSG00000181616	Transcript
rs199886862	1:13418237-13418237	G	missense_variant	MODERATE	PRAMEF20	ENSG00000204478	Transcript
rs2000390	1:248681796-248681796	T	missense_variant	MODERATE	OR14I1	ENSG00000189181	Transcript
rs200797826	14:53152762-53152762	C	missense_variant	MODERATE	DDHD1	ENSG00000100523	Transcript
rs2012199	1:157539235-157539235	T	missense_variant	MODERATE	FCRL5	ENSG00000143297	Transcript
rs2013335	12:52848656-52848656	G	missense_variant	MODERATE	KRT78	ENSG00000170423	Transcript
rs201334749	22:22353209-22353209	C	missense_variant	MODERATE	IGLV5-48	ENSG00000211647	Transcript
rs2015018	5:130185433-130185433	G	missense_variant	MODERATE	CHSY3	ENSG00000198108	Transcript
rs2032567	6:112136188-112136188	T	missense_variant	MODERATE	LAMA4	ENSG00000112769	Transcript
rs2032729	18:35337680-35337680	C	missense_variant	MODERATE	ZNF24	ENSG00000172466	Transcript
rs2039135	13:41193205-41193205	C	missense_variant	MODERATE	KBTBD7	ENSG00000120696	Transcript
rs2040533	22:31283124-31283124	C	missense_variant	MODERATE	PIK3IP1	ENSG00000100100	Transcript
rs2044693	2:68157965-68157965	G	missense_variant	MODERATE	PNO1	ENSG00000115946	Transcript
rs2053028	5:151522052-151522052	G	missense_variant	MODERATE	FAT2	ENSG00000086570	Transcript
rs20541	5:132660272-132660272	G	missense_variant	MODERATE	IL13	ENSG00000169194	Transcript
rs205498	17:56901433-56901433	A	missense_variant	MODERATE	TRIM25	ENSG00000121060	Transcript
rs2057413	13:49482961-49482961	A	missense_variant	splice_region_variant	MODERATE	SETDB2	ENSG00000136169
rs2062988	10:12101106-12101106	G	missense_variant	MODERATE	DHTKD1	ENSG00000181192	Transcript
rs2073145	20:57615578-57615578	T	missense_variant	splice_region_variant	MODERATE	ZBP1	ENSG00000124256
rs2073260	6:152975406-152975406	C	missense_variant	MODERATE	FBXO5	ENSG00000112029	Transcript
rs2073447	22:22196050-22196050	C	missense_variant	MODERATE	IGLV6-57	ENSG00000211640	Transcript
rs2074077	19:57493563-57493563	G	missense_variant	MODERATE	ZNF419	ENSG00000105136	Transcript
rs2075252	2:169154475-169154475	C	missense_variant	MODERATE	LRP2	ENSG00000081479	Transcript
rs2075333	12:30982644-30982644	C	missense_variant	MODERATE	TSPAN11	ENSG00000110900	Transcript
rs2076190	6:136361034-136361034	A	missense_variant	MODERATE	MAP7	ENSG00000135525	Transcript
rs2078266	9:135487010-135487010	G	missense_variant	MODERATE	PPP1R26	ENSG00000196422	Transcript
rs2086310	5:5146222-5146222	G	missense_variant	MODERATE	ADAMTS16	ENSG00000145536	Transcript
rs209729	1:22509184-22509184	G	missense_variant	MODERATE	ZBTB40	ENSG00000184677	Transcript
rs2101919	14:52053650-52053650	T	missense_variant	MODERATE	NID2	ENSG00000087303	Transcript
rs2138402	2:227611537-227611537	G	missense_variant	MODERATE	C2orf83	ENSG00000042304	Transcript
rs214830	20:2340459-2340459	C	missense_variant	MODERATE	TGM3	ENSG00000125780	Transcript
rs2151513	20:62332390-62332390	A	missense_variant	MODERATE	LAMA5	ENSG00000130702	Transcript
rs215607	7:32298725-32298725	A	missense_variant	MODERATE	PDE1C	ENSG00000154678	Transcript
rs2158367	19:990281-990281	A	missense_variant	MODERATE	WDR18	ENSG00000065268	Transcript
rs216321	12:6034818-6034818	C	missense_variant	MODERATE	VWF	ENSG00000110799	Transcript
rs2166807	12:31981704-31981704	C	missense_variant	MODERATE	KIAA1551	ENSG00000174718	Transcript
rs2172397	3:81594016-81594016	C	missense_variant	MODERATE	GBE1	ENSG00000114480	Transcript
rs2178004	15:41699117-41699117	T	missense_variant	MODERATE	MGA	ENSG00000174197	Transcript
rs2180792	14:39181030-39181030	T	missense_variant	MODERATE	PNN	ENSG00000100941	Transcript
rs2185639	1:3473163-3473163	T	missense_variant	MODERATE	ARHGEF16	ENSG00000130762	Transcript
rs2195310	19:53142038-53142038	C	missense_variant	MODERATE	ZNF347	ENSG00000197937	Transcript
rs2195980	19:43847542-43847542	T	missense_variant	MODERATE	ZNF283	ENSG00000167637	Transcript
rs2222648	7:48279214-48279214	T	missense_variant	MODERATE	ABCA13	ENSG00000179869	Transcript
rs222747	17:3589906-3589906	A	missense_variant	MODERATE	TRPV1	ENSG00000196689	Transcript
rs2228006	7:5987144-5987144	C	missense_variant	MODERATE	PMS2	ENSG00000122512	Transcript
rs2228956	1:176894731-176894731	A	missense_variant	MODERATE	ASTN1	ENSG00000152092	Transcript
rs2229113	11:117998955-117998955	G	missense_variant	MODERATE	IL10RA	ENSG00000110324	Transcript
rs2229498	10:69097096-69097096	A	missense_variant	MODERATE	SRGN	ENSG00000122862	Transcript
rs2229523	6:85489515-85489515	G	missense_variant	MODERATE	NT5E	ENSG00000135318	Transcript
rs2229857	1:154601491-154601491	C	missense_variant	MODERATE	ADAR	ENSG00000160710	Transcript
rs2230229	8:23191779-23191779	T	missense_variant	MODERATE	TNFRSF10A	ENSG00000104689	Transcript
rs2230301	1:220024283-220024283	T	missense_variant	MODERATE	EPRS	ENSG00000136628	Transcript
rs2230679	1:29149136-29149136	G	missense_variant	MODERATE	SRSF4	ENSG00000116350	Transcript
rs2230681	12:121888906-121888906	C	missense_variant	MODERATE	PSMD9	ENSG00000110801	Transcript
rs2232176	22:31140147-31140147	C	missense_variant	MODERATE	PLA2G3	ENSG00000100078	Transcript
rs2239785	22:36265284-36265284	A	missense_variant	MODERATE	APOL1	ENSG00000100342	Transcript
rs2240345	22:30461386-30461386	C	missense_variant	MODERATE	SEC14L3	ENSG00000100012	Transcript
rs2241586	19:52365769-52365769	T	missense_variant	MODERATE	ZNF610	ENSG00000167554	Transcript
rs2241666	10:56358869-56358869	C	missense_variant	MODERATE	ZWINT	ENSG00000122952	Transcript
rs2243518	8:94176622-94176622	C	missense_variant	MODERATE	CDH17	ENSG00000079112	Transcript
rs2243563	7:6617199-6617199	A	missense_variant	MODERATE	ZNF853	ENSG00000236609	Transcript
rs2243639	10:79941966-79941966	C	missense_variant	MODERATE	SFTPD	ENSG00000133661	Transcript
rs2244898	16:83951245-83951245	A	missense_variant	MODERATE	OSGIN1	ENSG00000140961	Transcript
rs2244899	16:83951239-83951239	C	missense_variant	MODERATE	OSGIN1	ENSG00000140961	Transcript
rs2249317	20:1551949-1551949	C	missense_variant	MODERATE	SIRPD	ENSG00000125900	Transcript
rs2250889	20:46013767-46013767	C	missense_variant	MODERATE	MMP9	ENSG00000100985	Transcript
rs2252996	10:71356185-71356185	A	missense_variant	MODERATE	SLC29A3	ENSG00000198246	Transcript
rs2254067	10:5739665-5739665	G	missense_variant	MODERATE	FAM208B	ENSG00000108021	Transcript
rs2254174	10:70775251-70775251	T	missense_variant	MODERATE	TBATA	ENSG00000166220	Transcript
rs2259633	11:93408414-93408414	A	missense_variant	MODERATE	DEUP1	ENSG00000165325	Transcript
rs2260655	11:61341502-61341502	A	missense_variant	MODERATE	TKFC	ENSG00000149476	Transcript
rs226794	21:26930036-26930036	G	missense_variant	MODERATE	ADAMTS5	ENSG00000154736	Transcript
rs2270812	5:157737954-157737954	C	missense_variant	MODERATE	THG1L	ENSG00000113272	Transcript
rs2272007	3:41954644-41954644	C	missense_variant	MODERATE	ULK4	ENSG00000168038	Transcript
rs2274136	6:17632830-17632830	T	missense_variant	MODERATE	NUP153	ENSG00000124789	Transcript
rs2274285	13:45529800-45529800	G	missense_variant	MODERATE	COG3	ENSG00000136152	Transcript
rs2274305	6:24290975-24290975	C	missense_variant	MODERATE	DCDC2	ENSG00000146038	Transcript
rs2275462	14:50979498-50979498	G	missense_variant	MODERATE	TRIM9	ENSG00000100505	Transcript
rs2275660	13:24455080-24455080	A	missense_variant	MODERATE	PARP4	ENSG00000102699	Transcript
rs2275848	9:93125038-93125038	T	missense_variant	MODERATE	NINJ1	ENSG00000131669	Transcript
rs2276092	18:2707621-2707621	A	missense_variant	MODERATE	SMCHD1	ENSG00000101596	Transcript
rs2276924	4:186157631-186157631	G	missense_variant	MODERATE	FAM149A	ENSG00000109794	Transcript
rs2280851	8:132077728-132077728	G	missense_variant	splice_region_variant	MODERATE	RP11-240B13.2	ENSG00000258417
rs2285421	19:35678012-35678012	C	missense_variant	MODERATE	UPK1A	ENSG00000105668	Transcript
rs2285738	7:25142293-25142293	C	missense_variant	MODERATE	C7orf31	ENSG00000153790	Transcript
rs2287679	19:33109858-33109858	C	missense_variant	MODERATE	GPATCH1	ENSG00000076650	Transcript
rs2288672	8:9003110-9003110	C	missense_variant	MODERATE	ERI1	ENSG00000104626	Transcript
rs2289025	2:205104496-205104496	A	missense_variant	MODERATE	PARD3B	ENSG00000116117	Transcript
rs2289433	4:47837912-47837912	T	missense_variant	MODERATE	CORIN	ENSG00000145244	Transcript
rs2290505	17:18233827-18233827	G	missense_variant	MODERATE	LLGL1	ENSG00000131899	Transcript
rs2291310	2:178759031-178759031	T	missense_variant	MODERATE	AC010680.1	ENSG00000283186	Transcript
rs2291311	2:178764734-178764734	T	missense_variant	MODERATE	AC010680.1	ENSG00000283186	Transcript
rs2292927	8:138826669-138826669	C	missense_variant	MODERATE	COL22A1	ENSG00000169436	Transcript
rs2293012	19:49451550-49451550	G	missense_variant	MODERATE	PIH1D1	ENSG00000104872	Transcript
rs2293013	19:49451546-49451546	T	missense_variant	MODERATE	PIH1D1	ENSG00000104872	Transcript
rs2294015	8:123684627-123684627	T	missense_variant	MODERATE	ANXA13	ENSG00000104537	Transcript
rs2294228	1:25814082-25814082	A	missense_variant	MODERATE	SELENON	ENSG00000162430	Transcript
rs2298566	11:130880747-130880747	C	missense_variant	MODERATE	SNX19	ENSG00000120451	Transcript
rs2301721	7:27156494-27156494	T	missense_variant	MODERATE	HOXA7	ENSG00000122592	Transcript
rs2302515	12:7652640-7652640	G	missense_variant	MODERATE	APOBEC1	ENSG00000111701	Transcript
rs2303262	16:82170153-82170153	T	missense_variant	MODERATE	MPHOSPH6	ENSG00000135698	Transcript
rs2303690	19:48022250-48022250	A	missense_variant	MODERATE	ELSPBP1	ENSG00000169393	Transcript
rs2304899	15:75044388-75044388	G	missense_variant	splice_region_variant	MODERATE	PPCDC	ENSG00000138621
rs2304968	17:35478131-35478131	C	missense_variant	MODERATE	SLFN12L	ENSG00000205045	Transcript
rs2305160	2:100974842-100974842	G	missense_variant	MODERATE	NPAS2	ENSG00000170485	Transcript
rs2306180	12:21560468-21560468	C	missense_variant	MODERATE	GYS2	ENSG00000111713	Transcript
rs2320231	17:41184658-41184658	A	missense_variant	MODERATE	KRTAP4-1	ENSG00000198443	Transcript
rs232729	20:45685970-45685970	G	missense_variant	MODERATE	WFDC10B	ENSG00000182931	Transcript
rs2344828	11:6528774-6528774	G	missense_variant	MODERATE	DNHD1	ENSG00000179532	Transcript
rs2344829	11:6529079-6529079	A	missense_variant	MODERATE	DNHD1	ENSG00000179532	Transcript
rs235468	1:171545592-171545592	G	missense_variant	MODERATE	PRRC2C	ENSG00000117523	Transcript
rs2356437	19:43848513-43848513	C	missense_variant	MODERATE	ZNF283	ENSG00000167637	Transcript
rs2358355	10:19209349-19209349	A	missense_variant	MODERATE	MALRD1	ENSG00000204740	Transcript
rs236151	20:5922871-5922871	G	missense_variant	MODERATE	CHGB	ENSG00000089199	Transcript
rs2363468	2:208325606-208325606	C	missense_variant	MODERATE	PIKFYVE	ENSG00000115020	Transcript
rs2366928	5:90728918-90728918	A	missense_variant	MODERATE	ADGRV1	ENSG00000164199	Transcript
rs2376558	11:69083946-69083946	C	missense_variant	splice_region_variant	MODERATE	TPCN2	ENSG00000162341
rs238824	17:41190266-41190266	C	missense_variant	MODERATE	KRTAP9-1	ENSG00000240542	Transcript
rs2388982	12:31981306-31981306	G	missense_variant	MODERATE	KIAA1551	ENSG00000174718	Transcript
rs2395617	6:35317943-35317943	C	missense_variant	MODERATE	DEF6	ENSG00000023892	Transcript
rs2397118	6:52836345-52836345	T	missense_variant	MODERATE	GSTA5	ENSG00000182793	Transcript
rs2412541	15:40621642-40621642	T	missense_variant	MODERATE	KNL1	ENSG00000137812	Transcript
rs2415129	15:71898925-71898925	T	missense_variant	MODERATE	MYO9A	ENSG00000066933	Transcript
rs2422864	20:3304493-3304493	C	missense_variant	MODERATE	C20orf194	ENSG00000088854	Transcript
rs2427284	20:62325425-62325425	G	missense_variant	MODERATE	LAMA5	ENSG00000130702	Transcript
rs2427286	20:62329797-62329797	C	missense_variant	MODERATE	LAMA5	ENSG00000130702	Transcript
rs2429387	17:62689654-62689654	A	missense_variant	MODERATE	MRC2	ENSG00000011028	Transcript
rs243849	16:55489793-55489793	A	missense_variant	MODERATE	MMP2	ENSG00000087245	Transcript
rs2458236	15:45153958-45153958	A	missense_variant	MODERATE	DUOX1	ENSG00000137857	Transcript
rs2472647	5:141331138-141331138	A	missense_variant	MODERATE	PCDHGA1	ENSG00000204956	Transcript
rs2475298	10:119919501-119919501	G	missense_variant	MODERATE	SEC23IP	ENSG00000107651	Transcript
rs2481703	1:62178446-62178446	G	missense_variant	MODERATE	PATJ	ENSG00000132849	Transcript
rs248248	5:179840949-179840949	C	missense_variant	MODERATE	MRNIP	ENSG00000161010	Transcript
rs249038	5:80449650-80449650	G	missense_variant	MODERATE	ZFYVE16	ENSG00000039319	Transcript
rs2511241	11:73234296-73234296	A	missense_variant	MODERATE	P2RY2	ENSG00000175591	Transcript
rs2524383	19:14751618-14751618	G	missense_variant	MODERATE	ADGRE2	ENSG00000127507	Transcript
rs2532500	12:6453644-6453644	G	missense_variant	MODERATE	TAPBPL	ENSG00000139192	Transcript
rs2532501	12:6453587-6453587	G	missense_variant	MODERATE	TAPBPL	ENSG00000139192	Transcript
rs2544600	5:80437260-80437260	C	missense_variant	MODERATE	ZFYVE16	ENSG00000039319	Transcript
rs2546423	5:181155604-181155604	G	missense_variant	MODERATE	OR2V2	ENSG00000182613	Transcript
rs2547063	19:8951868-8951868	G	missense_variant	MODERATE	MUC16	ENSG00000181143	Transcript
rs2547067	19:8960161-8960161	A	missense_variant	MODERATE	MUC16	ENSG00000181143	Transcript
rs2551949	2:207613128-207613128	A	missense_variant	MODERATE	METTL21A	ENSG00000144401	Transcript
rs2564872	11:112252372-112252372	G	missense_variant	MODERATE	PLET1	ENSG00000188771	Transcript
rs2569006	5:145866522-145866522	G	missense_variant	MODERATE	GRXCR2	ENSG00000204928	Transcript
rs2571108	19:44497294-44497294	G	missense_variant	MODERATE	ZNF180	ENSG00000167384	Transcript
rs2585405	17:8143454-8143454	G	missense_variant	MODERATE	PER1	ENSG00000179094	Transcript
rs25901	5:16673866-16673866	A	missense_variant	MODERATE	MYO10	ENSG00000145555	Transcript
rs259028	5:80438478-80438478	C	missense_variant	MODERATE	ZFYVE16	ENSG00000039319	Transcript
rs26008	5:131672501-131672501	C	missense_variant	MODERATE	FNIP1	ENSG00000217128	Transcript
rs2608009	12:52245518-52245518	C	missense_variant	MODERATE	KRT7	ENSG00000135480	Transcript
rs26279	5:80873118-80873118	A	missense_variant	splice_region_variant	MODERATE	MSH3	ENSG00000113318
rs2642438	1:220796686-220796686	G	missense_variant	MODERATE	MARC1	ENSG00000186205	Transcript
rs2643103	17:60709264-60709264	G	missense_variant	MODERATE	BCAS3	ENSG00000141376	Transcript
rs2653349	6:55277539-55277539	G	missense_variant	MODERATE	HCRTR2	ENSG00000137252	Transcript
rs2655655	6:79518824-79518824	G	missense_variant	MODERATE	LCA5	ENSG00000135338	Transcript
rs2659015	17:81199384-81199384	C	missense_variant	MODERATE	CEP131	ENSG00000141577	Transcript
rs2681417	3:122106350-122106350	A	missense_variant	MODERATE	CD86	ENSG00000114013	Transcript
rs2686791	7:48052889-48052889	A	missense_variant	MODERATE	C7orf57	ENSG00000164746	Transcript
rs269868	15:45099877-45099877	A	missense_variant	MODERATE	DUOX2	ENSG00000140279	Transcript
rs2699503	7:144398507-144398507	G	missense_variant	MODERATE	NOBOX	ENSG00000106410	Transcript
rs2703806	17:20204926-20204926	T	missense_variant	MODERATE	SPECC1	ENSG00000128487	Transcript
rs2708890	7:48049974-48049974	A	missense_variant	MODERATE	C7orf57	ENSG00000164746	Transcript
rs2708912	7:48046480-48046480	T	missense_variant	MODERATE	C7orf57	ENSG00000164746	Transcript
rs2729835	15:63141567-63141567	A	missense_variant	MODERATE	LACTB	ENSG00000103642	Transcript
rs2731073	12:48525773-48525773	G	missense_variant	MODERATE	OR8S1	ENSG00000197376	Transcript
rs2733743	19:35560067-35560067	G	missense_variant	MODERATE	ATP4A	ENSG00000105675	Transcript
rs2734705	1:86486641-86486641	G	missense_variant	MODERATE	CLCA1	ENSG00000016490	Transcript
rs273957	7:137915944-137915944	A	missense_variant	MODERATE	CREB3L2	ENSG00000182158	Transcript
rs2748416	8:141480020-141480020	T	missense_variant	MODERATE	MROH5	ENSG00000226807	Transcript
rs2770928	13:20988693-20988693	A	missense_variant	MODERATE	LATS2	ENSG00000150457	Transcript
rs2791494	1:86493490-86493490	C	missense_variant	MODERATE	CLCA1	ENSG00000016490	Transcript
rs2792751	10:112180571-112180571	C	missense_variant	MODERATE	GPAM	ENSG00000119927	Transcript
rs2794340	1:3579915-3579915	C	missense_variant	MODERATE	MEGF6	ENSG00000162591	Transcript
rs279601	3:9949704-9949704	C	missense_variant	NMD_transcript_variant	MODERATE	PRRT3	ENSG00000163704
rs2797491	10:5746645-5746645	A	missense_variant	MODERATE	FAM208B	ENSG00000108021	Transcript
rs2797501	10:5762568-5762568	A	missense_variant	MODERATE	FAM208B	ENSG00000108021	Transcript
rs2802269	1:226994332-226994332	A	missense_variant	MODERATE	CDC42BPA	ENSG00000143776	Transcript
rs2804003	10:132785124-132785124	G	missense_variant	MODERATE	NKX6-2	ENSG00000148826	Transcript
rs2815413	1:93207166-93207166	C	missense_variant	MODERATE	CCDC18	ENSG00000122483	Transcript
rs2824721	21:18297801-18297801	A	missense_variant	MODERATE	TMPRSS15	ENSG00000154646	Transcript
rs2839223	21:46357148-46357148	A	missense_variant	MODERATE	PCNT	ENSG00000160299	Transcript
rs284921	6:118827986-118827986	G	missense_variant	MODERATE	MCM9	ENSG00000111877	Transcript
rs2853652	9:135548795-135548795	C	missense_variant	MODERATE	OBP2A	ENSG00000122136	Transcript
rs28542318	9:137236154-137236154	T	missense_variant	MODERATE	SLC34A3	ENSG00000198569	Transcript
rs28545754	9:137349392-137349392	T	missense_variant	MODERATE	EXD3	ENSG00000187609	Transcript
rs2857671	12:52314636-52314636	A	missense_variant	MODERATE	KRT83	ENSG00000170523	Transcript
rs28580074	5:177294197-177294197	A	missense_variant	MODERATE	NSD1	ENSG00000165671	Transcript
rs2868591	16:74391650-74391650	G	missense_variant	MODERATE	NPIPB15	ENSG00000196436	Transcript
rs2877	7:83135109-83135109	G	missense_variant	MODERATE	PCLO	ENSG00000186472	Transcript
rs2877380	4:169007691-169007691	T	missense_variant	MODERATE	CBR4	ENSG00000145439	Transcript
rs2899849	14:36320569-36320569	C	missense_variant	MODERATE	MBIP	ENSG00000151332	Transcript
rs2904880	16:28933075-28933075	G	missense_variant	MODERATE	CD19	ENSG00000177455	Transcript
rs2915748	10:116553753-116553753	A	missense_variant	MODERATE	PNLIP	ENSG00000175535	Transcript
rs2916414	4:4197907-4197907	T	missense_variant	MODERATE	OTOP1	ENSG00000163982	Transcript
rs292592	7:135204389-135204389	A	missense_variant	MODERATE	WDR91	ENSG00000105875	Transcript
rs2931403	3:19919838-19919838	T	missense_variant	MODERATE	EFHB	ENSG00000163576	Transcript
rs2947594	10:122697936-122697936	T	missense_variant	MODERATE	C10orf120	ENSG00000183559	Transcript
rs2961944	5:160408651-160408651	G	missense_variant	splice_region_variant	MODERATE	SLU7	ENSG00000164609
rs2977020	8:51408683-51408683	A	missense_variant	MODERATE	PXDNL	ENSG00000147485	Transcript
rs2986017	10:103458495-103458495	G	missense_variant	MODERATE	CALHM1	ENSG00000185933	Transcript
rs2986035	10:103473353-103473353	T	missense_variant	MODERATE	CALHM3	ENSG00000183128	Transcript
rs2995326	10:133283930-133283930	C	missense_variant	MODERATE	TUBGCP2	ENSG00000130640	Transcript
rs3006458	1:153347896-153347896	A	missense_variant	MODERATE	PGLYRP4	ENSG00000163218	Transcript
rs306496	19:55966344-55966344	C	missense_variant	MODERATE	NLRP8	ENSG00000179709	Transcript
rs307377	1:1334174-1334174	A	missense_variant	MODERATE	TAS1R3	ENSG00000169962	Transcript
rs3087866	3:49017259-49017259	C	missense_variant	MODERATE	DALRD3	ENSG00000178149	Transcript
rs310453	19:55536081-55536081	G	missense_variant	MODERATE	SBK2	ENSG00000187550	Transcript
rs3105559	1:225079264-225079264	G	missense_variant	MODERATE	DNAH14	ENSG00000185842	Transcript
rs310791	12:77056010-77056010	G	missense_variant	MODERATE	E2F7	ENSG00000165891	Transcript
rs3119932	9:135695120-135695120	A	missense_variant	MODERATE	SOHLH1	ENSG00000165643	Transcript
rs3122713	1:212626528-212626528	G	missense_variant	MODERATE	FAM71A	ENSG00000162771	Transcript
rs3123101	6:158764531-158764531	A	missense_variant	MODERATE	SYTL3	ENSG00000164674	Transcript
rs3127679	10:46550427-46550427	A	missense_variant	MODERATE	GPRIN2	ENSG00000204175	Transcript
rs3127683	10:46550013-46550013	C	missense_variant	MODERATE	GPRIN2	ENSG00000204175	Transcript
rs3127817	10:46550723-46550723	T	missense_variant	MODERATE	GPRIN2	ENSG00000204175	Transcript
rs3127818	10:46550618-46550618	T	missense_variant	MODERATE	GPRIN2	ENSG00000204175	Transcript
rs3127819	10:46550598-46550598	G	missense_variant	MODERATE	GPRIN2	ENSG00000204175	Transcript
rs3127820	10:46550466-46550466	G	missense_variant	MODERATE	GPRIN2	ENSG00000204175	Transcript
rs3127823	10:46549538-46549538	G	missense_variant	MODERATE	GPRIN2	ENSG00000204175	Transcript
rs3128651	1:225080641-225080641	G	missense_variant	MODERATE	DNAH14	ENSG00000185842	Transcript
rs3128652	1:225080644-225080644	A	missense_variant	MODERATE	DNAH14	ENSG00000185842	Transcript
rs3128658	1:225085546-225085546	T	missense_variant	splice_region_variant	MODERATE	DNAH14	ENSG00000185842
rs31517	5:135951340-135951340	C	missense_variant	MODERATE	LECT2	ENSG00000145826	Transcript
rs315675	4:25362279-25362279	A	missense_variant	MODERATE	ZCCHC4	ENSG00000168228	Transcript
rs316019	6:160249250-160249250	C	missense_variant	MODERATE	SLC22A2	ENSG00000112499	Transcript
rs3168891	14:36320523-36320523	G	missense_variant	MODERATE	MBIP	ENSG00000151332	Transcript
rs3170660	1:26884230-26884230	C	missense_variant	MODERATE	GPN2	ENSG00000142751	Transcript
rs3184504	12:111446804-111446804	C	missense_variant	MODERATE	SH2B3	ENSG00000111252	Transcript
rs3205525	3:197768463-197768463	A	missense_variant	MODERATE	FYTTD1	ENSG00000122068	Transcript
rs3206824	11:11964514-11964514	C	missense_variant	MODERATE	DKK3	ENSG00000050165	Transcript
rs321937	19:52366025-52366025	C	missense_variant	MODERATE	ZNF610	ENSG00000167554	Transcript
rs325864	5:41049295-41049295	T	missense_variant	MODERATE	MROH2B	ENSG00000171495	Transcript
rs32857	5:80559553-80559553	G	missense_variant	MODERATE	ANKRD34B	ENSG00000189127	Transcript
rs330261	11:36401242-36401242	A	missense_variant	MODERATE	PRR5L	ENSG00000135362	Transcript
rs337277	4:129109497-129109497	G	missense_variant	MODERATE	C4orf33	ENSG00000151470	Transcript
rs33911218	17:21298879-21298879	A	missense_variant	splice_region_variant	MODERATE	MAP2K3	ENSG00000034152
rs339445	5:13944403-13944403	C	missense_variant	MODERATE	DNAH5	ENSG00000039139	Transcript
rs340138	19:6737470-6737470	C	missense_variant	MODERATE	GPR108	ENSG00000125734	Transcript
rs34040486	10:71356184-71356185	CA	missense_variant	MODERATE	SLC29A3	ENSG00000198246	Transcript
rs34105301	17:21300581-21300581	C	missense_variant	MODERATE	MAP2K3	ENSG00000034152	Transcript
rs34317102	15:63121884-63121884	C	missense_variant	MODERATE	LACTB	ENSG00000103642	Transcript
rs34332988	6:33723019-33723020	TG	missense_variant	MODERATE	IP6K3	ENSG00000161896	Transcript
rs344140	4:76739009-76739009	C	missense_variant	MODERATE	SHROOM3	ENSG00000138771	Transcript
rs34426129	17:78495045-78495046	CC	missense_variant	MODERATE	DNAH17	ENSG00000187775	Transcript
rs34498078	9:25677955-25677955	C	missense_variant	MODERATE	TUSC1	ENSG00000198680	Transcript
rs34503659	22:22352950-22352950	A	missense_variant	MODERATE	IGLV5-48	ENSG00000211647	Transcript
rs346822	17:5034280-5034280	C	missense_variant	MODERATE	SLC52A1	ENSG00000132517	Transcript
rs35213	16:64982184-64982184	C	missense_variant	MODERATE	CDH11	ENSG00000140937	Transcript
rs354479	3:13319891-13319891	G	missense_variant	MODERATE	NUP210	ENSG00000132182	Transcript
rs35489971	17:74704804-74704804	G	missense_variant	MODERATE	CD300LF	ENSG00000186074	Transcript
rs358733	3:155767513-155767513	T	missense_variant	MODERATE	C3orf33	ENSG00000174928	Transcript
rs360041	1:32695611-32695611	C	missense_variant	MODERATE	SYNC	ENSG00000162520	Transcript
rs360042	1:32695277-32695277	T	missense_variant	MODERATE	SYNC	ENSG00000162520	Transcript
rs36047035	17:21298925-21298925	C	missense_variant	splice_region_variant	MODERATE	MAP2K3	ENSG00000034152
rs361863	22:35067169-35067169	G	missense_variant	MODERATE	ISX	ENSG00000175329	Transcript
rs362090	22:35067256-35067256	T	missense_variant	MODERATE	ISX	ENSG00000175329	Transcript
rs36259	19:8262020-8262020	A	missense_variant	MODERATE	CERS4	ENSG00000090661	Transcript
rs364891	2:6996936-6996936	G	missense_variant	MODERATE	RNF144A	ENSG00000151692	Transcript
rs365745	19:43967057-43967057	A	missense_variant	MODERATE	ZNF221	ENSG00000159905	Transcript
rs366111	19:43967171-43967171	A	missense_variant	MODERATE	ZNF221	ENSG00000159905	Transcript
rs366793	19:52582406-52582406	T	missense_variant	MODERATE	ZNF701	ENSG00000167562	Transcript
rs367863	4:186707986-186707986	C	missense_variant	MODERATE	FAT1	ENSG00000083857	Transcript
rs368865	13:112825506-112825506	C	missense_variant	MODERATE	ATP11A	ENSG00000068650	Transcript
rs369353765	11:5390349-5390350	AC	missense_variant	MODERATE	OR51M1	ENSG00000184698	Transcript
rs372924164	8:13499309-13499310	CG	missense_variant	MODERATE	DLC1	ENSG00000164741	Transcript
rs3732413	3:119414336-119414336	A	missense_variant	MODERATE	ARHGAP31	ENSG00000031081	Transcript
rs3732782	3:114236317-114236317	G	missense_variant	NMD_transcript_variant	MODERATE	ZNF80	ENSG00000174255
rs3733526	4:119607172-119607172	A	missense_variant	MODERATE	PDE5A	ENSG00000138735	Transcript
rs3734557	6:40392726-40392726	C	missense_variant	MODERATE	LRFN2	ENSG00000156564	Transcript
rs3735319	7:149455679-149455679	G	missense_variant	MODERATE	ZNF777	ENSG00000196453	Transcript
rs3735485	7:44969742-44969742	G	missense_variant	MODERATE	MYO1G	ENSG00000136286	Transcript
rs373554	19:52582871-52582871	A	missense_variant	MODERATE	ZNF701	ENSG00000167562	Transcript
rs373572	3:8913705-8913705	T	missense_variant	MODERATE	RAD18	ENSG00000070950	Transcript
rs3736918	14:31349841-31349841	T	missense_variant	MODERATE	HEATR5A	ENSG00000129493	Transcript
rs3738000	3:131228591-131228591	T	missense_variant	MODERATE	NEK11	ENSG00000114670	Transcript
rs3739407	8:17755366-17755366	G	missense_variant	MODERATE	MTUS1	ENSG00000129422	Transcript
rs3740015	10:12089082-12089082	G	missense_variant	MODERATE	DHTKD1	ENSG00000181192	Transcript
rs3742536	14:52040711-52040711	G	missense_variant	MODERATE	NID2	ENSG00000087303	Transcript
rs3744045	17:76478942-76478942	A	missense_variant	MODERATE	RHBDF2	ENSG00000129667	Transcript
rs3746891	21:41741197-41741197	C	missense_variant	MODERATE	RIPK4	ENSG00000183421	Transcript
rs3748993	2:225627054-225627054	C	missense_variant	MODERATE	NYAP2	ENSG00000144460	Transcript
rs3749191	3:45093330-45093330	C	missense_variant	MODERATE	CDCP1	ENSG00000163814	Transcript
rs3749499	4:168394609-168394609	A	missense_variant	MODERATE	DDX60L	ENSG00000181381	Transcript
rs3750898	10:113850156-113850156	G	missense_variant	MODERATE	DCLRE1A	ENSG00000198924	Transcript
rs3751037	11:130914859-130914859	G	missense_variant	MODERATE	SNX19	ENSG00000120451	Transcript
rs3751803	16:86532220-86532220	A	missense_variant	MODERATE	MTHFSD	ENSG00000103248	Transcript
rs3751893	16:1792208-1792208	C	missense_variant	MODERATE	IGFALS	ENSG00000099769	Transcript
rs3752135	19:51497370-51497370	G	missense_variant	MODERATE	SIGLEC12	ENSG00000254521	Transcript
rs3752536	6:129710070-129710070	C	missense_variant	MODERATE	ARHGAP18	ENSG00000146376	Transcript
rs3761342	21:32321914-32321914	G	missense_variant	MODERATE	URB1	ENSG00000142207	Transcript
rs376618	5:177090796-177090796	T	missense_variant	MODERATE	FGFR4	ENSG00000160867	Transcript
rs3770214	2:218644265-218644265	C	missense_variant	MODERATE	ZNF142	ENSG00000115568	Transcript
rs3770655	2:67404993-67404993	G	missense_variant	MODERATE	ETAA1	ENSG00000143971	Transcript
rs3770657	2:67403848-67403848	A	missense_variant	MODERATE	ETAA1	ENSG00000143971	Transcript
rs3772165	3:43561311-43561311	T	missense_variant	MODERATE	ANO10	ENSG00000160746	Transcript
rs3784634	15:61967438-61967438	T	missense_variant	MODERATE	VPS13C	ENSG00000129003	Transcript
rs3795595	1:202123232-202123232	A	missense_variant	MODERATE	GPR37L1	ENSG00000170075	Transcript
rs3799260	6:53654807-53654807	T	missense_variant	MODERATE	KLHL31	ENSG00000124743	Transcript
rs3799277	6:46689320-46689320	G	missense_variant	MODERATE	TDRD6	ENSG00000180113	Transcript
rs3803036	12:70745884-70745884	C	missense_variant	MODERATE	PTPRR	ENSG00000153233	Transcript
rs3803183	12:48004297-48004297	A	missense_variant	MODERATE	COL2A1	ENSG00000139219	Transcript
rs3803763	17:17793217-17793217	C	missense_variant	MODERATE	RAI1	ENSG00000108557	Transcript
rs3809976	18:58537018-58537018	C	missense_variant	MODERATE	ALPK2	ENSG00000198796	Transcript
rs3809977	18:58536666-58536666	A	missense_variant	MODERATE	ALPK2	ENSG00000198796	Transcript
rs3810548	20:62330822-62330822	G	missense_variant	MODERATE	LAMA5	ENSG00000130702	Transcript
rs3813535	14:81278392-81278392	G	missense_variant	MODERATE	STON2	ENSG00000140022	Transcript
rs3813795	1:27353306-27353306	G	missense_variant	MODERATE	SYTL1	ENSG00000142765	Transcript
rs3816527	3:157437525-157437525	A	missense_variant	MODERATE	PTX3	ENSG00000163661	Transcript
rs3816614	11:46868614-46868614	A	missense_variant	MODERATE	LRP4	ENSG00000134569	Transcript
rs3816747	8:13499293-13499293	A	missense_variant	MODERATE	DLC1	ENSG00000164741	Transcript
rs3824915	11:44309959-44309959	G	missense_variant	MODERATE	ALX4	ENSG00000052850	Transcript
rs3825394	12:109803033-109803033	A	missense_variant	MODERATE	TRPV4	ENSG00000111199	Transcript
rs3826543	17:8229445-8229445	C	missense_variant	splice_region_variant	MODERATE	CTC1	ENSG00000178971
rs3826593	18:58537515-58537515	A	missense_variant	MODERATE	ALPK2	ENSG00000198796	Transcript
rs3829767	14:64052737-64052737	C	missense_variant	MODERATE	SYNE2	ENSG00000054654	Transcript
rs3847531	11:92801276-92801276	G	missense_variant	MODERATE	FAT3	ENSG00000165323	Transcript
rs3851294	1:205161285-205161285	G	missense_variant	MODERATE	DSTYK	ENSG00000133059	Transcript
rs386630117	1:31692773-31692774	CA	missense_variant	MODERATE	COL16A1	ENSG00000084636	Transcript
rs386630153	1:32695611-32695612	CA	missense_variant	MODERATE	SYNC	ENSG00000162520	Transcript
rs386635578	1:153343102-153343103	TG	missense_variant	MODERATE	PGLYRP4	ENSG00000163218	Transcript
rs386659061	3:19919838-19919839	TC	missense_variant	MODERATE	EFHB	ENSG00000163576	Transcript
rs386664658	3:112199368-112199369	TG	missense_variant	MODERATE	SLC9C1	ENSG00000172139	Transcript
rs386675510	4:67508878-67508879	TT	missense_variant	MODERATE	CENPC	ENSG00000145241	Transcript
rs386676514	4:79984836-79984837	GT	missense_variant	MODERATE	ANTXR2	ENSG00000163297	Transcript
rs386687544	5:41061613-41061614	TG	missense_variant	MODERATE	MROH2B	ENSG00000171495	Transcript
rs386693988	5:157052413-157052415	CGC	missense_variant	MODERATE	HAVCR1	ENSG00000113249	Transcript
rs386707040	6:150395560-150395561	CA	missense_variant	MODERATE	IYD	ENSG00000009765	Transcript
rs386712160	7:36406246-36406247	CA	missense_variant	MODERATE	ANLN	ENSG00000011426	Transcript
rs386716149	7:100952147-100952148	TG	missense_variant	MODERATE	MUC3A	ENSG00000169894	Transcript
rs386716151	7:100959711-100959714	AATC	missense_variant	MODERATE	MUC3A	ENSG00000169894	Transcript
rs386716152	7:100959889-100959891	GCT	missense_variant	MODERATE	MUC3A	ENSG00000169894	Transcript
rs386716153	7:100960528-100960530	GCC	missense_variant	MODERATE	MUC3A	ENSG00000169894	Transcript
rs386716154	7:100960582-100960584	ACG	missense_variant	MODERATE	MUC3A	ENSG00000169894	Transcript
rs386716155	7:100960582-100960585	ACGT	missense_variant	MODERATE	MUC3A	ENSG00000169894	Transcript
rs386716156	7:100960609-100960610	TG	missense_variant	MODERATE	MUC3A	ENSG00000169894	Transcript
rs386738321	9:122371200-122371201	CC	missense_variant	MODERATE	PTGS1	ENSG00000095303	Transcript
rs386739489	9:135695120-135695121	AA	missense_variant	MODERATE	SOHLH1	ENSG00000165643	Transcript
rs386739528	9:136011824-136011825	TG	missense_variant	MODERATE	NACC2	ENSG00000148411	Transcript
rs386743165	10:43111238-43111239	TG	missense_variant	MODERATE	RET	ENSG00000165731	Transcript
rs386747134	10:103458495-103458497	GGT	missense_variant	MODERATE	CALHM1	ENSG00000185933	Transcript
rs386754125	11:61125133-61125134	TG	missense_variant	MODERATE	CD5	ENSG00000110448	Transcript
rs386767174	12:123523526-123523527	GC	missense_variant	MODERATE	RILPL1	ENSG00000188026	Transcript
rs386770600	13:45534718-45534719	CA	missense_variant	MODERATE	COG3	ENSG00000136152	Transcript
rs386770641	13:45988799-45988800	TG	missense_variant	MODERATE	ZC3H13	ENSG00000123200	Transcript
rs386787681	16:1222036-1222038	GAA	missense_variant	MODERATE	TPSG1	ENSG00000116176	Transcript
rs386791069	16:56567808-56567810	GTC	missense_variant	MODERATE	MT4	ENSG00000102891	Transcript
rs386801281	18:11609904-11609905	GG	missense_variant	MODERATE	SLC35G4	ENSG00000236396	Transcript
rs386806133	19:4511434-4511467	GACATTCACTGCCCCCATAAGCCCAGTAGTGACT	missense_variant	MODERATE	PLIN4	ENSG00000167676	Transcript
rs386806621	19:8891157-8891159	GTA	missense_variant	MODERATE	MUC16	ENSG00000181143	Transcript
rs386809609	19:43848513-43848514	CA	missense_variant	MODERATE	ZNF283	ENSG00000167637	Transcript
rs386816011	20:62337627-62337628	CA	missense_variant	MODERATE	LAMA5	ENSG00000130702	Transcript
rs389784	17:41177881-41177881	C	missense_variant	MODERATE	KRTAP4-2	ENSG00000244537	Transcript
rs390659	6:42698426-42698426	C	missense_variant	MODERATE	PRPH2	ENSG00000112619	Transcript
rs394558	3:10260488-10260488	A	missense_variant	MODERATE	TATDN2	ENSG00000157014	Transcript
rs3948464	2:230185999-230185999	C	missense_variant	MODERATE	SP110	ENSG00000135899	Transcript
rs395917	3:45225829-45225829	T	missense_variant	MODERATE	TMEM158	ENSG00000249992	Transcript
rs3986599	11:2418312-2418312	G	missense_variant	MODERATE	TRPM5	ENSG00000070985	Transcript
rs398825	17:41184455-41184455	T	missense_variant	MODERATE	KRTAP4-1	ENSG00000198443	Transcript
rs3998860	10:68646098-68646098	G	missense_variant	MODERATE	TET1	ENSG00000138336	Transcript
rs4027402	14:64030031-64030031	T	missense_variant	MODERATE	SYNE2	ENSG00000054654	Transcript
rs4027404	14:64031212-64031212	A	missense_variant	MODERATE	SYNE2	ENSG00000054654	Transcript
rs4027405	14:64031319-64031319	A	missense_variant	MODERATE	SYNE2	ENSG00000054654	Transcript
rs4071641	17:78161185-78161185	C	missense_variant	MODERATE	C17orf99	ENSG00000187997	Transcript
rs4076700	12:116945515-116945515	A	missense_variant	MODERATE	FBXW8	ENSG00000174989	Transcript
rs409782	21:14224451-14224451	G	missense_variant	MODERATE	RBM11	ENSG00000185272	Transcript
rs4129190	2:88173272-88173272	A	missense_variant	MODERATE	THNSL2	ENSG00000144115	Transcript
rs41314525	14:21634589-21634589	C	missense_variant	MODERATE	OR10G2	ENSG00000255582	Transcript
rs4140446	6:89738373-89738373	T	missense_variant	MODERATE	MDN1	ENSG00000112159	Transcript
rs4141001	7:31642839-31642839	T	missense_variant	MODERATE	CCDC129	ENSG00000180347	Transcript
rs4149117	12:20858546-20858546	G	missense_variant	MODERATE	SLCO1B3	ENSG00000111700	Transcript
rs42524	7:94413927-94413927	A	missense_variant	MODERATE	COL1A2	ENSG00000164692	Transcript
rs425876	6:42698407-42698407	T	missense_variant	MODERATE	PRPH2	ENSG00000112619	Transcript
rs42663	7:90354494-90354494	G	missense_variant	MODERATE	GTPBP10	ENSG00000105793	Transcript
rs4280359	19:44329698-44329698	C	missense_variant	MODERATE	ZNF112	ENSG00000062370	Transcript
rs428073	12:118244946-118244946	T	missense_variant	MODERATE	TAOK3	ENSG00000135090	Transcript
rs4323608	X:151700795-151700795	G	missense_variant	MODERATE	PRRG3	ENSG00000130032	Transcript
rs434102	6:42698323-42698323	A	missense_variant	MODERATE	PRPH2	ENSG00000112619	Transcript
rs4359426	16:57358821-57358821	C	missense_variant	MODERATE	CCL22	ENSG00000102962	Transcript
rs436278	16:84489291-84489291	C	missense_variant	MODERATE	TLDC1	ENSG00000140950	Transcript
rs436556	6:5086324-5086324	A	missense_variant	MODERATE	PPP1R3G	ENSG00000219607	Transcript
rs4370153	4:121761852-121761852	A	missense_variant	MODERATE	TMEM155	ENSG00000164112	Transcript
rs439676	19:43966268-43966268	C	missense_variant	MODERATE	ZNF221	ENSG00000159905	Transcript
rs4414223	11:130906629-130906629	C	missense_variant	MODERATE	SNX19	ENSG00000120451	Transcript
rs4434123	3:112204276-112204276	A	missense_variant	MODERATE	SLC9C1	ENSG00000172139	Transcript
rs4447263	12:124950034-124950034	T	missense_variant	MODERATE	DHX37	ENSG00000150990	Transcript
rs4482094	12:80460849-80460849	T	missense_variant	MODERATE	PTPRQ	ENSG00000139304	Transcript
rs4509608	1:248682157-248682157	T	missense_variant	MODERATE	OR14I1	ENSG00000189181	Transcript
rs4516060	12:124953970-124953970	C	missense_variant	MODERATE	DHX37	ENSG00000150990	Transcript
rs4538	8:142913286-142913286	A	missense_variant	splice_region_variant	MODERATE	CYP11B2	ENSG00000179142
rs4546904	1:116945089-116945089	A	missense_variant	MODERATE	PTGFRN	ENSG00000134247	Transcript
rs4606855	19:14658527-14658527	G	missense_variant	MODERATE	ADGRE3	ENSG00000131355	Transcript
rs462779	6:111374684-111374684	A	missense_variant	MODERATE	REV3L	ENSG00000009413	Transcript
rs4630153	1:63415881-63415881	T	missense_variant	MODERATE	ALG6	ENSG00000088035	Transcript
rs4633449	11:6528549-6528549	C	missense_variant	MODERATE	DNHD1	ENSG00000179532	Transcript
rs4644955	19:55227266-55227266	C	missense_variant	MODERATE	TMEM86B	ENSG00000180089	Transcript
rs4658146	1:89381885-89381885	G	missense_variant	MODERATE	GBP6	ENSG00000183347	Transcript
rs4658359	1:89381813-89381813	T	missense_variant	MODERATE	GBP6	ENSG00000183347	Transcript
rs4658360	1:89381852-89381852	T	missense_variant	MODERATE	GBP6	ENSG00000183347	Transcript
rs4666689	2:185806252-185806252	C	missense_variant	MODERATE	FSIP2	ENSG00000188738	Transcript
rs4683158	3:45968585-45968585	A	missense_variant	MODERATE	FYCO1	ENSG00000163820	Transcript
rs4691896	4:163164273-163164273	C	missense_variant	MODERATE	NAF1	ENSG00000145414	Transcript
rs4698803	4:109993271-109993271	T	missense_variant	MODERATE	EGF	ENSG00000138798	Transcript
rs4707358	6:87284854-87284854	A	missense_variant	MODERATE	GJB7	ENSG00000164411	Transcript
rs4712056	6:54124728-54124728	A	missense_variant	MODERATE	MLIP	ENSG00000146147	Transcript
rs471525	9:135699082-135699082	T	missense_variant	MODERATE	SOHLH1	ENSG00000165643	Transcript
rs4715630	6:56552484-56552484	T	missense_variant	MODERATE	DST	ENSG00000151914	Transcript
rs4719480	7:16794927-16794927	A	missense_variant	MODERATE	AGR2	ENSG00000106541	Transcript
rs4720015	7:30755820-30755820	G	missense_variant	MODERATE	INMT	ENSG00000241644	Transcript
rs472287	11:134282081-134282081	A	missense_variant	MODERATE	GLB1L3	ENSG00000166105	Transcript
rs4731112	7:123629064-123629064	C	missense_variant	MODERATE	ASB15	ENSG00000146809	Transcript
rs4737	16:75204205-75204205	T	missense_variant	MODERATE	CTRB2	ENSG00000168928	Transcript
rs4753069	11:92857282-92857282	C	missense_variant	MODERATE	FAT3	ENSG00000165323	Transcript
rs4757986	11:5884843-5884843	C	missense_variant	MODERATE	OR52E4	ENSG00000180974	Transcript
rs4758168	11:5884818-5884818	A	missense_variant	MODERATE	OR52E4	ENSG00000180974	Transcript
rs4763862	12:12661884-12661884	T	missense_variant	MODERATE	GPR19	ENSG00000183150	Transcript
rs4777035	15:68312831-68312831	A	missense_variant	MODERATE	ITGA11	ENSG00000137809	Transcript
rs4778531	15:23443797-23443797	G	missense_variant	MODERATE	GOLGA6L2	ENSG00000174450	Transcript
rs4782300	16:88431813-88431813	T	missense_variant	MODERATE	ZNF469	ENSG00000225614	Transcript
rs4782430	16:88725639-88725639	C	missense_variant	MODERATE	PIEZO1	ENSG00000103335	Transcript
rs479499	12:9984958-9984958	C	missense_variant	MODERATE	CLEC12A	ENSG00000172322	Transcript
rs4796077	17:35362907-35362907	C	missense_variant	MODERATE	SLFN11	ENSG00000172716	Transcript
rs4796603	17:41734463-41734463	T	missense_variant	MODERATE	HAP1	ENSG00000173805	Transcript
rs4796693	17:41728331-41728331	A	missense_variant	splice_region_variant	MODERATE	HAP1	ENSG00000173805
rs4801844	19:50656314-50656314	G	missense_variant	MODERATE	C19orf81	ENSG00000235034	Transcript
rs4801958	19:53164551-53164551	T	missense_variant	MODERATE	ZNF665	ENSG00000197497	Transcript
rs4806163	19:35513204-35513204	G	missense_variant	MODERATE	DMKN	ENSG00000161249	Transcript
rs4807597	19:4513547-4513547	C	missense_variant	MODERATE	PLIN4	ENSG00000167676	Transcript
rs4808641	19:17436483-17436483	G	missense_variant	MODERATE	TMEM221	ENSG00000188051	Transcript
rs4820682	22:26488073-26488073	A	missense_variant	MODERATE	SRRD	ENSG00000100104	Transcript
rs482912	3:183135882-183135882	C	missense_variant	MODERATE	LAMP3	ENSG00000078081	Transcript
rs4832089	2:84528925-84528925	A	missense_variant	MODERATE	DNAH6	ENSG00000115423	Transcript
rs4832242	2:86089914-86089914	C	missense_variant	MODERATE	POLR1A	ENSG00000068654	Transcript
rs4832524	2:17932356-17932356	G	missense_variant	MODERATE	KCNS3	ENSG00000170745	Transcript
rs4836822	9:120528758-120528758	G	missense_variant	MODERATE	CDK5RAP2	ENSG00000136861	Transcript
rs4837768	9:120408455-120408455	G	missense_variant	MODERATE	CDK5RAP2	ENSG00000136861	Transcript
rs4838865	22:50226183-50226183	G	missense_variant	MODERATE	TUBGCP6	ENSG00000128159	Transcript
rs4840502	8:10610662-10610662	A	missense_variant	MODERATE	RP1L1	ENSG00000183638	Transcript
rs4862650	4:186153679-186153679	G	missense_variant	MODERATE	FAM149A	ENSG00000109794	Transcript
rs4862653	4:186156052-186156052	G	missense_variant	MODERATE	FAM149A	ENSG00000109794	Transcript
rs4863656	4:139496517-139496517	C	missense_variant	MODERATE	SETD7	ENSG00000145391	Transcript
rs4867440	5:32403241-32403241	A	missense_variant	MODERATE	ZFR	ENSG00000056097	Transcript
rs487230	1:55075501-55075501	G	missense_variant	MODERATE	USP24	ENSG00000162402	Transcript
rs4883263	12:7496888-7496888	C	missense_variant	MODERATE	CD163	ENSG00000177575	Transcript
rs4889241	16:81123719-81123719	A	missense_variant	MODERATE	PKD1L2	ENSG00000166473	Transcript
rs489005	17:48804386-48804386	C	missense_variant	NMD_transcript_variant	MODERATE	TTLL6	ENSG00000170703
rs4902	12:56714419-56714419	C	missense_variant	MODERATE	NACA	ENSG00000196531	Transcript
rs4902264	14:64024977-64024977	C	missense_variant	MODERATE	SYNE2	ENSG00000054654	Transcript
rs4915221	1:201197255-201197255	A	missense_variant	MODERATE	IGFN1	ENSG00000163395	Transcript
rs4916130	1:248324036-248324036	A	missense_variant	MODERATE	OR2M7	ENSG00000177186	Transcript
rs491639	19:55544818-55544818	G	missense_variant	MODERATE	SBK3	ENSG00000231274	Transcript
rs4916684	5:90683772-90683772	A	missense_variant	MODERATE	ADGRV1	ENSG00000164199	Transcript
rs4917	3:186619924-186619924	C	missense_variant	MODERATE	AHSG	ENSG00000145192	Transcript
rs4918	3:186620593-186620593	C	missense_variant	MODERATE	AHSG	ENSG00000145192	Transcript
rs4925229	20:62346587-62346587	C	missense_variant	MODERATE	LAMA5	ENSG00000130702	Transcript
rs4926045	10:46550622-46550622	C	missense_variant	MODERATE	GPRIN2	ENSG00000204175	Transcript
rs4932439	15:88857878-88857878	G	missense_variant	MODERATE	ACAN	ENSG00000157766	Transcript
rs4955418	3:49163194-49163194	C	missense_variant	MODERATE	CCDC71	ENSG00000177352	Transcript
rs4955419	3:49163259-49163259	A	missense_variant	MODERATE	CCDC71	ENSG00000177352	Transcript
rs4956145	4:108009883-108009883	C	missense_variant	MODERATE	HADH	ENSG00000138796	Transcript
rs4961206	8:86654023-86654023	A	missense_variant	MODERATE	CNGB3	ENSG00000170289	Transcript
rs4971007	1:151135661-151135661	G	missense_variant	MODERATE	SEMA6C	ENSG00000143434	Transcript
rs4973986	3:41800224-41800224	C	missense_variant	MODERATE	ULK4	ENSG00000168038	Transcript
rs4977193	8:144116100-144116100	C	missense_variant	MODERATE	WDR97	ENSG00000179698	Transcript
rs5030878	19:51746963-51746963	G	missense_variant	MODERATE	FPR1	ENSG00000171051	Transcript
rs508405	2:30758074-30758074	T	missense_variant	MODERATE	CAPN13	ENSG00000162949	Transcript
rs512110	9:76705724-76705724	T	missense_variant	MODERATE	PRUNE2	ENSG00000106772	Transcript
rs517634	9:76706360-76706360	C	missense_variant	MODERATE	PRUNE2	ENSG00000106772	Transcript
rs522063	15:41184011-41184011	C	missense_variant	MODERATE	EXD1	ENSG00000178997	Transcript
rs536009	17:69277741-69277741	A	missense_variant	MODERATE	ABCA5	ENSG00000154265	Transcript
rs540825	6:154093311-154093311	C	missense_variant	MODERATE	OPRM1	ENSG00000112038	Transcript
rs542939	17:29562968-29562968	C	missense_variant	MODERATE	ABHD15	ENSG00000168792	Transcript
rs547516	19:21309260-21309260	A	missense_variant	MODERATE	ZNF708	ENSG00000182141	Transcript
rs549148	1:66801073-66801073	A	missense_variant	MODERATE	INSL5	ENSG00000172410	Transcript
rs5522	4:148436323-148436323	T	missense_variant	NMD_transcript_variant	MODERATE	NR3C2	ENSG00000151623
rs5525	4:148435364-148435364	C	missense_variant	NMD_transcript_variant	MODERATE	NR3C2	ENSG00000151623
rs560096	11:68911494-68911494	C	missense_variant	MODERATE	IGHMBP2	ENSG00000132740	Transcript
rs56067280	17:21300875-21300875	T	missense_variant	splice_region_variant	MODERATE	MAP2K3	ENSG00000034152
rs561970	9:76703761-76703761	C	missense_variant	MODERATE	PRUNE2	ENSG00000106772	Transcript
rs56216806	17:21300880-21300880	T	missense_variant	MODERATE	MAP2K3	ENSG00000034152	Transcript
rs570218	1:54674068-54674068	G	missense_variant	MODERATE	MROH7	ENSG00000184313	Transcript
rs5743618	4:38797027-38797027	A	missense_variant	MODERATE	TLR1	ENSG00000174125	Transcript
rs5748622	22:16783675-16783675	T	missense_variant	MODERATE	XKR3	ENSG00000172967	Transcript
rs5748623	22:16784234-16784234	C	missense_variant	MODERATE	XKR3	ENSG00000172967	Transcript
rs5752330	22:26463976-26463976	G	missense_variant	MODERATE	HPS4	ENSG00000100099	Transcript
rs5761268	22:25843883-25843883	A	missense_variant	MODERATE	MYO18B	ENSG00000133454	Transcript
rs584855	20:58218650-58218650	A	missense_variant	MODERATE	ANKRD60	ENSG00000124227	Transcript
rs5909299	X:19464358-19464358	T	missense_variant	MODERATE	MAP3K15	ENSG00000180815	Transcript
rs6003	1:197061891-197061891	T	missense_variant	MODERATE	F13B	ENSG00000143278	Transcript
rs6032606	20:45967568-45967568	G	missense_variant	MODERATE	ZNF335	ENSG00000198026	Transcript
rs6034464	20:16378922-16378922	G	missense_variant	MODERATE	KIF16B	ENSG00000089177	Transcript
rs6089219	20:62391262-62391262	T	missense_variant	MODERATE	CABLES2	ENSG00000149679	Transcript
rs609521	1:179907853-179907853	A	missense_variant	MODERATE	TOR1AIP1	ENSG00000143337	Transcript
rs612421	6:150395560-150395560	A	missense_variant	MODERATE	IYD	ENSG00000009765	Transcript
rs617073	19:55669602-55669602	A	missense_variant	MODERATE	U2AF2	ENSG00000063244	Transcript
rs620552	9:76704082-76704082	G	missense_variant	MODERATE	PRUNE2	ENSG00000106772	Transcript
rs62115190	19:4511718-4511718	A	missense_variant	MODERATE	PLIN4	ENSG00000167676	Transcript
rs622756	11:125896278-125896278	C	missense_variant	MODERATE	PUS3	ENSG00000110060	Transcript
rs623053	18:36199892-36199892	T	missense_variant	MODERATE	MOCOS	ENSG00000075643	Transcript
rs62483698	7:100959965-100959965	A	missense_variant	MODERATE	MUC3A	ENSG00000169894	Transcript
rs62483699	7:100959988-100959988	T	missense_variant	MODERATE	MUC3A	ENSG00000169894	Transcript
rs62483700	7:100960006-100960006	A	missense_variant	MODERATE	MUC3A	ENSG00000169894	Transcript
rs628524	11:56542746-56542746	T	missense_variant	MODERATE	OR5M11	ENSG00000255223	Transcript
rs634501	5:180791668-180791668	G	missense_variant	MODERATE	MGAT1	ENSG00000131446	Transcript
rs637186	11:61125134-61125134	G	missense_variant	MODERATE	CD5	ENSG00000110448	Transcript
rs6414624	4:5741785-5741785	C	missense_variant	MODERATE	EVC	ENSG00000072840	Transcript
rs6415847	9:98770938-98770938	G	missense_variant	MODERATE	ANKS6	ENSG00000165138	Transcript
rs6425977	1:36286832-36286832	T	missense_variant	MODERATE	THRAP3	ENSG00000054118	Transcript
rs6426616	1:20164025-20164025	C	missense_variant	MODERATE	PLA2G2C	ENSG00000187980	Transcript
rs6427384	1:157539092-157539092	T	missense_variant	MODERATE	FCRL5	ENSG00000143297	Transcript
rs6431631	2:233779390-233779390	A	missense_variant	MODERATE	MROH2A	ENSG00000185038	Transcript
rs6438191	3:114236473-114236473	T	missense_variant	NMD_transcript_variant	MODERATE	ZNF80	ENSG00000174255
rs6446393	4:5741782-5741782	A	missense_variant	MODERATE	EVC	ENSG00000072840	Transcript
rs6461613	7:21884396-21884396	G	missense_variant	MODERATE	DNAH11	ENSG00000105877	Transcript
rs6475273	9:18950789-18950789	A	missense_variant	MODERATE	SAXO1	ENSG00000155875	Transcript
rs6477845	9:111700042-111700042	G	missense_variant	MODERATE	C9orf84	ENSG00000165181	Transcript
rs6491708	13:102744366-102744366	G	missense_variant	MODERATE	CCDC168	ENSG00000175820	Transcript
rs6496589	15:89669998-89669998	C	missense_variant	MODERATE	PLIN1	ENSG00000166819	Transcript
rs6497671	16:23525363-23525363	C	missense_variant	MODERATE	EARS2	ENSG00000103356	Transcript
rs6500495	16:88742335-88742335	C	missense_variant	MODERATE	PIEZO1	ENSG00000103335	Transcript
rs6502774	17:1280060-1280060	C	missense_variant	MODERATE	TUSC5	ENSG00000184811	Transcript
rs6502776	17:1280170-1280170	G	missense_variant	MODERATE	TUSC5	ENSG00000184811	Transcript
rs6518289	21:46367087-46367087	C	missense_variant	MODERATE	PCNT	ENSG00000160299	Transcript
rs6544718	2:43877786-43877786	C	missense_variant	MODERATE	ABCG8	ENSG00000143921	Transcript
rs6558399	8:143868735-143868735	C	missense_variant	MODERATE	EPPK1	ENSG00000261150	Transcript
rs6580126	5:155015598-155015598	A	missense_variant	MODERATE	KIF4B	ENSG00000226650	Transcript
rs6580870	12:52237529-52237529	G	missense_variant	MODERATE	KRT7	ENSG00000135480	Transcript
rs6580942	12:53268840-53268840	A	missense_variant	MODERATE	ESPL1	ENSG00000135476	Transcript
rs6587220	17:19328765-19328765	C	missense_variant	MODERATE	EPN2	ENSG00000072134	Transcript
rs6592081	11:82732630-82732630	G	missense_variant	MODERATE	FAM181B	ENSG00000182103	Transcript
rs661301	4:2304326-2304326	G	missense_variant	MODERATE	ZFYVE28	ENSG00000159733	Transcript
rs6650971	5:151521700-151521700	T	missense_variant	MODERATE	FAT2	ENSG00000086570	Transcript
rs666636	16:56567808-56567808	G	missense_variant	MODERATE	MT4	ENSG00000102891	Transcript
rs666647	16:56567810-56567810	C	missense_variant	MODERATE	MT4	ENSG00000102891	Transcript
rs6667171	1:248294677-248294677	A	missense_variant	MODERATE	OR2T12	ENSG00000177201	Transcript
rs6679793	1:157544307-157544307	G	missense_variant	MODERATE	FCRL5	ENSG00000143297	Transcript
rs6682	11:870446-870446	A	missense_variant	MODERATE	CHID1	ENSG00000177830	Transcript
rs6702823	1:246591822-246591822	C	missense_variant	MODERATE	CNST	ENSG00000162852	Transcript
rs670741	12:52571389-52571389	A	missense_variant	MODERATE	KRT74	ENSG00000170484	Transcript
rs6716066	2:55180618-55180618	T	missense_variant	MODERATE	CLHC1	ENSG00000162994	Transcript
rs6736609	2:170404277-170404277	A	missense_variant	NMD_transcript_variant	MODERATE	MYO3B	ENSG00000071909
rs6755527	2:38960049-38960049	C	missense_variant	MODERATE	ARHGEF33	ENSG00000214694	Transcript
rs675815	11:58710611-58710611	C	missense_variant	MODERATE	GLYAT	ENSG00000149124	Transcript
rs6761276	2:113074735-113074735	C	missense_variant	MODERATE	IL1F10	ENSG00000136697	Transcript
rs677688	18:24440579-24440579	G	missense_variant	MODERATE	IMPACT	ENSG00000154059	Transcript
rs6781844	3:112202378-112202378	T	missense_variant	MODERATE	SLC9C1	ENSG00000172139	Transcript
rs678560	18:36205130-36205130	A	missense_variant	MODERATE	MOCOS	ENSG00000075643	Transcript
rs6805421	3:42686652-42686652	G	missense_variant	MODERATE	KLHL40	ENSG00000157119	Transcript
rs6806444	3:57489624-57489624	C	missense_variant	MODERATE	DNAH12	ENSG00000174844	Transcript
rs680775	9:76707758-76707758	G	missense_variant	MODERATE	PRUNE2	ENSG00000106772	Transcript
rs6823734	4:75914984-75914984	G	missense_variant	splice_region_variant	MODERATE	NAAA	ENSG00000138744
rs683369	6:160130172-160130172	C	missense_variant	MODERATE	SLC22A1	ENSG00000175003	Transcript
rs684535	11:125961075-125961075	T	missense_variant	MODERATE	CDON	ENSG00000064309	Transcript
rs685870	11:64344456-64344456	C	missense_variant	MODERATE	CCDC88B	ENSG00000168071	Transcript
rs6902416	6:123512312-123512312	C	missense_variant	MODERATE	TRDN	ENSG00000186439	Transcript
rs690514	17:74866471-74866471	C	missense_variant	MODERATE	FDXR	ENSG00000161513	Transcript
rs691112	10:17953375-17953375	A	missense_variant	MODERATE	SLC39A12	ENSG00000148482	Transcript
rs691151	17:78486350-78486350	C	missense_variant	MODERATE	DNAH17	ENSG00000187775	Transcript
rs691652	17:78495045-78495045	C	missense_variant	MODERATE	DNAH17	ENSG00000187775	Transcript
rs6925344	6:99371503-99371503	C	missense_variant	MODERATE	COQ3	ENSG00000132423	Transcript
rs6934690	6:54189888-54189888	A	missense_variant	MODERATE	MLIP	ENSG00000146147	Transcript
rs6949654	7:77406075-77406075	C	missense_variant	MODERATE	GSAP	ENSG00000186088	Transcript
rs6962756	7:123616373-123616373	T	missense_variant	MODERATE	ASB15	ENSG00000146809	Transcript
rs699512	7:43771165-43771165	A	missense_variant	MODERATE	BLVRA	ENSG00000106605	Transcript
rs7003060	8:18872308-18872308	G	missense_variant	MODERATE	PSD3	ENSG00000156011	Transcript
rs7016219	8:18872307-18872307	A	missense_variant	MODERATE	PSD3	ENSG00000156011	Transcript
rs701753	3:149198448-149198448	A	missense_variant	MODERATE	CP	ENSG00000047457	Transcript
rs7020782	9:116344602-116344602	A	missense_variant	MODERATE	PAPPA	ENSG00000182752	Transcript
rs708035	3:10234479-10234479	A	missense_variant	MODERATE	IRAK2	ENSG00000134070	Transcript
rs7081726	10:110881295-110881295	G	missense_variant	MODERATE	PDCD4	ENSG00000150593	Transcript
rs7090312	10:46550439-46550439	G	missense_variant	MODERATE	GPRIN2	ENSG00000204175	Transcript
rs7103810	11:6534135-6534135	G	missense_variant	MODERATE	DNHD1	ENSG00000179532	Transcript
rs7110845	11:120305040-120305040	G	missense_variant	MODERATE	POU2F3	ENSG00000137709	Transcript
rs7118113	11:5301841-5301841	T	missense_variant	MODERATE	OR51B4	ENSG00000183251	Transcript
rs713998	22:26466246-26466246	C	missense_variant	MODERATE	HPS4	ENSG00000100099	Transcript
rs7140561	14:39267476-39267476	C	missense_variant	MODERATE	CTAGE5	ENSG00000150527	Transcript
rs7143633	14:21081734-21081734	A	missense_variant	MODERATE	ARHGEF40	ENSG00000165801	Transcript
rs71441836	12:2681964-2681966	TGG	missense_variant	MODERATE	CACNA1C	ENSG00000151067	Transcript
rs71483896	1:116945088-116945089	GA	missense_variant	MODERATE	PTGFRN	ENSG00000134247	Transcript
rs71492888	9:110407350-110407351	CA	missense_variant	MODERATE	SVEP1	ENSG00000165124	Transcript
rs71519934	8:18872307-18872308	AG	missense_variant	MODERATE	PSD3	ENSG00000156011	Transcript
rs71519993	8:37870499-37870501	GTG	missense_variant	MODERATE	RAB11FIP1	ENSG00000156675	Transcript
rs7157599	14:100159565-100159565	T	missense_variant	MODERATE	DEGS2	ENSG00000168350	Transcript
rs7177192	15:40606445-40606445	C	missense_variant	MODERATE	KNL1	ENSG00000137812	Transcript
rs7185272	16:71979898-71979898	C	missense_variant	MODERATE	PKD1L3	ENSG00000277481	Transcript
rs7187522	16:20862445-20862445	A	missense_variant	MODERATE	DCUN1D3	ENSG00000188215	Transcript
rs7192331	16:1434472-1434472	G	missense_variant	MODERATE	CCDC154	ENSG00000197599	Transcript
rs7193955	16:48088671-48088671	A	missense_variant	MODERATE	ABCC12	ENSG00000140798	Transcript
rs7199949	16:31084843-31084843	C	missense_variant	MODERATE	PRSS53	ENSG00000151006	Transcript
rs721005	16:84872492-84872492	G	missense_variant	MODERATE	CRISPLD2	ENSG00000103196	Transcript
rs7218599	17:44170978-44170978	T	missense_variant	MODERATE	ASB16	ENSG00000161664	Transcript
rs721917	10:79946568-79946568	G	missense_variant	MODERATE	SFTPD	ENSG00000133661	Transcript
rs7246856	19:57445460-57445460	G	missense_variant	MODERATE	ZNF749	ENSG00000186230	Transcript
rs7247102	19:23146138-23146138	A	missense_variant	MODERATE	ZNF730	ENSG00000183850	Transcript
rs7247236	19:55592770-55592770	C	missense_variant	MODERATE	FIZ1	ENSG00000179943	Transcript
rs7248778	19:51719868-51719868	G	missense_variant	MODERATE	HAS1	ENSG00000105509	Transcript
rs7255187	19:4511441-4511441	A	missense_variant	MODERATE	PLIN4	ENSG00000167676	Transcript
rs7255596	19:58368609-58368609	T	missense_variant	MODERATE	ZNF837	ENSG00000152475	Transcript
rs7256387	19:4511635-4511635	A	missense_variant	MODERATE	PLIN4	ENSG00000167676	Transcript
rs7256712	19:4511513-4511513	G	missense_variant	MODERATE	PLIN4	ENSG00000167676	Transcript
rs7259721	19:4511338-4511338	A	missense_variant	MODERATE	PLIN4	ENSG00000167676	Transcript
rs726016	2:233816856-233816856	C	missense_variant	MODERATE	MROH2A	ENSG00000185038	Transcript
rs729184	14:103110078-103110078	G	missense_variant	MODERATE	EXOC3L4	ENSG00000205436	Transcript
rs7292000	22:22370026-22370026	C	missense_variant	MODERATE	IGLV7-46	ENSG00000211649	Transcript
rs7297245	12:95980836-95980836	T	missense_variant	MODERATE	HAL	ENSG00000084110	Transcript
rs7302981	12:50144032-50144032	G	missense_variant	MODERATE	CERS5	ENSG00000139624	Transcript
rs7311358	12:20862826-20862826	A	missense_variant	MODERATE	SLCO1B3	ENSG00000111700	Transcript
rs73163758	7:100960406-100960406	A	missense_variant	MODERATE	MUC3A	ENSG00000169894	Transcript
rs73163760	7:100960420-100960420	A	missense_variant	MODERATE	MUC3A	ENSG00000169894	Transcript
rs73163762	7:100960421-100960421	C	missense_variant	MODERATE	MUC3A	ENSG00000169894	Transcript
rs73163764	7:100960546-100960546	T	missense_variant	MODERATE	MUC3A	ENSG00000169894	Transcript
rs7322112	13:102739284-102739284	T	missense_variant	MODERATE	CCDC168	ENSG00000175820	Transcript
rs73398717	7:100952339-100952339	T	missense_variant	MODERATE	MUC3A	ENSG00000169894	Transcript
rs73398734	7:100959644-100959644	A	missense_variant	MODERATE	MUC3A	ENSG00000169894	Transcript
rs73398735	7:100959664-100959664	T	missense_variant	MODERATE	MUC3A	ENSG00000169894	Transcript
rs7349185	1:25805163-25805163	A	missense_variant	MODERATE	SELENON	ENSG00000162430	Transcript
rs73714227	7:100952147-100952147	T	missense_variant	MODERATE	MUC3A	ENSG00000169894	Transcript
rs73714229	7:100952295-100952295	G	missense_variant	MODERATE	MUC3A	ENSG00000169894	Transcript
rs73714230	7:100952302-100952302	C	missense_variant	MODERATE	MUC3A	ENSG00000169894	Transcript
rs73714233	7:100952498-100952498	T	missense_variant	MODERATE	MUC3A	ENSG00000169894	Transcript
rs73714247	7:100959649-100959649	A	missense_variant	MODERATE	MUC3A	ENSG00000169894	Transcript
rs73714254	7:100960229-100960229	G	missense_variant	MODERATE	MUC3A	ENSG00000169894	Transcript
rs73714257	7:100960261-100960261	C	missense_variant	MODERATE	MUC3A	ENSG00000169894	Transcript
rs73714259	7:100960283-100960283	C	missense_variant	MODERATE	MUC3A	ENSG00000169894	Transcript
rs7386782	8:132041062-132041062	C	missense_variant	MODERATE	OC90	ENSG00000253117	Transcript
rs7386783	8:132041071-132041071	C	missense_variant	MODERATE	OC90	ENSG00000253117	Transcript
rs738885	22:22162633-22162633	C	missense_variant	MODERATE	IGLV4-60	ENSG00000211639	Transcript
rs739320	19:48758111-48758111	A	missense_variant	MODERATE	FGF21	ENSG00000105550	Transcript
rs741064	7:150803641-150803641	G	missense_variant	MODERATE	TMEM176A	ENSG00000002933	Transcript
rs74193966	7:100952233-100952233	A	missense_variant	MODERATE	MUC3A	ENSG00000169894	Transcript
rs74529310	7:100960598-100960598	A	missense_variant	MODERATE	MUC3A	ENSG00000169894	Transcript
rs7470491	9:111728028-111728028	C	missense_variant	MODERATE	C9orf84	ENSG00000165181	Transcript
rs7480644	11:6528765-6528765	G	missense_variant	MODERATE	DNHD1	ENSG00000179532	Transcript
rs7508222	19:8949132-8949132	G	missense_variant	MODERATE	MUC16	ENSG00000181143	Transcript
rs75141335	7:100952563-100952563	A	missense_variant	MODERATE	MUC3A	ENSG00000169894	Transcript
rs7530511	1:67219704-67219704	C	missense_variant	MODERATE	IL23R	ENSG00000162594	Transcript
rs75365561	7:100959713-100959713	T	missense_variant	MODERATE	MUC3A	ENSG00000169894	Transcript
rs75471530	7:100960528-100960528	G	missense_variant	MODERATE	MUC3A	ENSG00000169894	Transcript
rs75517157	7:100960610-100960610	G	missense_variant	MODERATE	MUC3A	ENSG00000169894	Transcript
rs7555424	1:248324466-248324466	G	missense_variant	MODERATE	OR2M7	ENSG00000177186	Transcript
rs7559772	2:158309557-158309557	C	missense_variant	MODERATE	CCDC148	ENSG00000153237	Transcript
rs75597914	7:100960255-100960255	G	missense_variant	MODERATE	MUC3A	ENSG00000169894	Transcript
rs756926253	20:34077058-34077058	G	missense_variant	MODERATE	RALY	ENSG00000125970	Transcript
rs7585334	2:178756224-178756224	T	missense_variant	splice_region_variant	MODERATE	AC010680.1	ENSG00000283186
rs760644	1:171540188-171540188	A	missense_variant	MODERATE	PRRC2C	ENSG00000117523	Transcript
rs76244845	7:100960306-100960306	A	missense_variant	MODERATE	MUC3A	ENSG00000169894	Transcript
rs76249962	7:100959889-100959889	A	missense_variant	MODERATE	MUC3A	ENSG00000169894	Transcript
rs7645375	3:44242316-44242316	A	missense_variant	MODERATE	TOPAZ1	ENSG00000173769	Transcript
rs7653897	4:89248774-89248774	G	missense_variant	MODERATE	GPRIN3	ENSG00000185477	Transcript
rs766738	14:21768516-21768516	G	missense_variant	MODERATE	TRAV6	ENSG00000211780	Transcript
rs7698598	4:119030492-119030492	G	missense_variant	MODERATE	SYNPO2	ENSG00000172403	Transcript
rs7703522	5:112168782-112168782	T	missense_variant	MODERATE	EPB41L4A	ENSG00000129595	Transcript
rs77036391	7:100952057-100952057	G	missense_variant	MODERATE	MUC3A	ENSG00000169894	Transcript
rs7719346	5:112194587-112194587	G	missense_variant	MODERATE	EPB41L4A	ENSG00000129595	Transcript
rs7764061	6:168293914-168293914	T	missense_variant	MODERATE	DACT2	ENSG00000164488	Transcript
rs7769759	6:41230119-41230119	T	missense_variant	MODERATE	TREML4	ENSG00000188056	Transcript
rs7792760	7:44964464-44964464	C	missense_variant	MODERATE	MYO1G	ENSG00000136286	Transcript
rs7793993	7:12377781-12377781	T	missense_variant	MODERATE	VWDE	ENSG00000146530	Transcript
rs78007565	7:100952254-100952254	C	missense_variant	MODERATE	MUC3A	ENSG00000169894	Transcript
rs7804532	7:7531463-7531463	C	missense_variant	MODERATE	COL28A1	ENSG00000215018	Transcript
rs7813902	8:30138740-30138740	C	missense_variant	MODERATE	MBOAT4	ENSG00000177669	Transcript
rs7814768	8:24353818-24353818	A	missense_variant	MODERATE	ADAM28	ENSG00000042980	Transcript
rs78164286	7:100952063-100952063	T	missense_variant	MODERATE	MUC3A	ENSG00000169894	Transcript
rs7817179	8:37870499-37870499	G	missense_variant	MODERATE	RAB11FIP1	ENSG00000156675	Transcript
rs7819749	8:72063566-72063566	A	missense_variant	MODERATE	TRPA1	ENSG00000104321	Transcript
rs782320846	10:46550009-46550009	C	missense_variant	MODERATE	GPRIN2	ENSG00000204175	Transcript
rs7844812	8:30132048-30132048	C	missense_variant	MODERATE	MBOAT4	ENSG00000177669	Transcript
rs78685360	7:100960307-100960307	T	missense_variant	MODERATE	MUC3A	ENSG00000169894	Transcript
rs7874348	9:124804099-124804099	G	missense_variant	MODERATE	OLFML2A	ENSG00000185585	Transcript
rs7895979	10:46550021-46550021	T	missense_variant	MODERATE	GPRIN2	ENSG00000204175	Transcript
rs7897309	10:27100268-27100268	C	missense_variant	MODERATE	ANKRD26	ENSG00000107890	Transcript
rs7941190	11:59365325-59365325	C	missense_variant	MODERATE	OR5AN1	ENSG00000176495	Transcript
rs7945121	11:63079981-63079981	C	missense_variant	MODERATE	SLC22A24	ENSG00000197658	Transcript
rs794728905	3:38633221-38633222	CA	missense_variant	MODERATE	SCN5A	ENSG00000183873	Transcript
rs7954976	12:51288119-51288119	C	missense_variant	MODERATE	BIN2	ENSG00000110934	Transcript
rs79612806	22:22353207-22353207	A	missense_variant	MODERATE	IGLV5-48	ENSG00000211647	Transcript
rs796220363	21:26930035-26930036	TG	missense_variant	MODERATE	ADAMTS5	ENSG00000154736	Transcript
rs796287	2:208142835-208142835	G	missense_variant	MODERATE	CRYGB	ENSG00000182187	Transcript
rs796586599	7:100960406-100960407	AC	missense_variant	MODERATE	MUC3A	ENSG00000169894	Transcript
rs796677918	11:5884962-5884963	CA	missense_variant	MODERATE	OR52E4	ENSG00000180974	Transcript
rs796868344	7:100960420-100960421	AC	missense_variant	MODERATE	MUC3A	ENSG00000169894	Transcript
rs7971073	12:55401192-55401192	G	missense_variant	MODERATE	OR6C65	ENSG00000205328	Transcript
rs7975356	12:29477148-29477148	A	missense_variant	MODERATE	OVCH1	ENSG00000187950	Transcript
rs7980396	12:10522651-10522651	C	missense_variant	MODERATE	EIF2S3L	ENSG00000180574	Transcript
rs799193	19:11780188-11780188	A	missense_variant	MODERATE	ZNF441	ENSG00000197044	Transcript
rs7997	9:127935750-127935750	C	missense_variant	MODERATE	DPM2	ENSG00000136908	Transcript
rs8005905	14:102102030-102102030	A	missense_variant	MODERATE	HSP90AA1	ENSG00000080824	Transcript
rs8007859	14:69237836-69237836	T	missense_variant	MODERATE	EXD2	ENSG00000081177	Transcript
rs8010699	14:64056125-64056125	G	missense_variant	MODERATE	SYNE2	ENSG00000054654	Transcript
rs8010911	14:64055956-64055956	C	missense_variant	MODERATE	SYNE2	ENSG00000054654	Transcript
rs8028043	15:86674382-86674382	C	missense_variant	MODERATE	AGBL1	ENSG00000273540	Transcript
rs8040502	15:40622992-40622992	G	missense_variant	MODERATE	KNL1	ENSG00000137812	Transcript
rs8050871	16:71475893-71475893	G	missense_variant	MODERATE	ZNF19	ENSG00000157429	Transcript
rs805698	10:104057158-104057158	T	missense_variant	MODERATE	COL17A1	ENSG00000065618	Transcript
rs8058922	16:74661181-74661181	T	missense_variant	MODERATE	RFWD3	ENSG00000168411	Transcript
rs8065903	17:50552097-50552097	G	missense_variant	MODERATE	SPATA20	ENSG00000006282	Transcript
rs8071623	17:58543925-58543925	T	missense_variant	MODERATE	C17orf47	ENSG00000181013	Transcript
rs8075276	17:75261905-75261905	T	missense_variant	MODERATE	MRPS7	ENSG00000125445	Transcript
rs8087447	18:11609905-11609905	G	missense_variant	MODERATE	SLC35G4	ENSG00000236396	Transcript
rs8104843	19:15087481-15087481	A	missense_variant	MODERATE	OR1I1	ENSG00000094661	Transcript
rs8106673	19:51481471-51481471	A	missense_variant	MODERATE	CEACAM18	ENSG00000213822	Transcript
rs8108721	19:15087696-15087696	C	missense_variant	MODERATE	OR1I1	ENSG00000094661	Transcript
rs8111625	19:15022950-15022950	C	missense_variant	MODERATE	CCDC105	ENSG00000160994	Transcript
rs8178992	10:49655101-49655101	A	missense_variant	MODERATE	CHAT	ENSG00000070748	Transcript
rs818817	3:38309052-38309052	G	missense_variant	MODERATE	SLC22A14	ENSG00000144671	Transcript
rs818818	3:38309028-38309028	A	missense_variant	MODERATE	SLC22A14	ENSG00000144671	Transcript
rs818819	3:38308988-38308988	A	missense_variant	MODERATE	SLC22A14	ENSG00000144671	Transcript
rs819085	3:130455490-130455490	A	missense_variant	MODERATE	COL6A5	ENSG00000172752	Transcript
rs832582	5:56881916-56881916	A	missense_variant	MODERATE	MAP3K1	ENSG00000095015	Transcript
rs834514	2:17515306-17515306	T	missense_variant	MODERATE	RAD51AP2	ENSG00000214842	Transcript
rs836237	2:230541965-230541965	C	missense_variant	MODERATE	SP100	ENSG00000067066	Transcript
rs842173	2:90190408-90190408	T	missense_variant	MODERATE	IGKV1D-42	ENSG00000211633	Transcript
rs853326	8:132897729-132897729	G	missense_variant	MODERATE	TG	ENSG00000042832	Transcript
rs8572	14:22767315-22767315	T	missense_variant	MODERATE	OXA1L	ENSG00000155463	Transcript
rs859098	1:94864816-94864816	A	missense_variant	MODERATE	SLC44A3	ENSG00000143036	Transcript
rs860170	7:122994970-122994970	T	missense_variant	MODERATE	TAS2R16	ENSG00000128519	Transcript
rs865093	5:41061614-41061614	G	missense_variant	MODERATE	MROH2B	ENSG00000171495	Transcript
rs867228	19:51745958-51745958	G	missense_variant	MODERATE	FPR1	ENSG00000171051	Transcript
rs881711	21:36135447-36135447	G	missense_variant	MODERATE	CBR3	ENSG00000159231	Transcript
rs887515	3:52489389-52489389	G	missense_variant	MODERATE	NISCH	ENSG00000010322	Transcript
rs889248	5:64609241-64609241	G	missense_variant	MODERATE	RGS7BP	ENSG00000186479	Transcript
rs890757	5:112209973-112209973	G	missense_variant	MODERATE	EPB41L4A	ENSG00000129595	Transcript
rs891921	5:168785946-168785946	G	missense_variant	MODERATE	SLIT3	ENSG00000184347	Transcript
rs893184	19:58353113-58353113	C	missense_variant	MODERATE	A1BG	ENSG00000121410	Transcript
rs893253	2:208325804-208325804	G	missense_variant	MODERATE	PIKFYVE	ENSG00000115020	Transcript
rs893254	2:208325795-208325795	T	missense_variant	MODERATE	PIKFYVE	ENSG00000115020	Transcript
rs894966	17:78561780-78561780	A	missense_variant	MODERATE	DNAH17	ENSG00000187775	Transcript
rs895497	2:113005998-113005998	C	missense_variant	MODERATE	IL36A	ENSG00000136694	Transcript
rs897416	17:41437516-41437516	G	missense_variant	MODERATE	KRT38	ENSG00000171360	Transcript
rs906220	10:69300854-69300854	G	missense_variant	MODERATE	HK1	ENSG00000156515	Transcript
rs906807	18:9117869-9117869	C	missense_variant	MODERATE	NDUFV2	ENSG00000178127	Transcript
rs907610	11:1840530-1840530	A	missense_variant	splice_region_variant	MODERATE	TNNI2	ENSG00000130598
rs9088	7:150804428-150804428	G	missense_variant	MODERATE	TMEM176A	ENSG00000002933	Transcript
rs909545	6:167341173-167341173	G	missense_variant	MODERATE	TTLL2	ENSG00000120440	Transcript
rs922282	3:194617172-194617172	C	missense_variant	MODERATE	TMEM44	ENSG00000145014	Transcript
rs928661	13:29324631-29324631	C	missense_variant	MODERATE	MTUS2	ENSG00000132938	Transcript
rs9288952	3:112466178-112466178	A	missense_variant	MODERATE	BTLA	ENSG00000186265	Transcript
rs9297605	8:119791397-119791397	A	missense_variant	MODERATE	TAF2	ENSG00000064313	Transcript
rs9304915	19:4847862-4847862	C	missense_variant	MODERATE	PLIN3	ENSG00000105355	Transcript
rs930557	8:6444662-6444662	C	missense_variant	MODERATE	MCPH1	ENSG00000147316	Transcript
rs930571	17:78502610-78502610	T	missense_variant	MODERATE	DNAH17	ENSG00000187775	Transcript
rs9320001	18:62147091-62147091	C	missense_variant	MODERATE	PIGN	ENSG00000197563	Transcript
rs9369265	6:41228867-41228867	C	missense_variant	MODERATE	TREML4	ENSG00000188056	Transcript
rs9369738	6:47714868-47714868	C	missense_variant	MODERATE	ADGRF4	ENSG00000153294	Transcript
rs938952	15:65196790-65196790	T	missense_variant	MODERATE	CILP	ENSG00000138615	Transcript
rs9422022	10:46550016-46550016	A	missense_variant	MODERATE	GPRIN2	ENSG00000204175	Transcript
rs9426581	1:227845496-227845496	G	missense_variant	MODERATE	PRSS38	ENSG00000185888	Transcript
rs943687	6:166858223-166858223	C	missense_variant	MODERATE	RPS6KA2	ENSG00000071242	Transcript
rs948060	11:63118847-63118847	C	missense_variant	MODERATE	SLC22A24	ENSG00000197658	Transcript
rs949493	8:73615761-73615761	T	missense_variant	MODERATE	STAU2	ENSG00000040341	Transcript
rs9502889	6:1312882-1312882	C	missense_variant	MODERATE	FOXQ1	ENSG00000164379	Transcript
rs9502890	6:1312886-1312886	C	missense_variant	MODERATE	FOXQ1	ENSG00000164379	Transcript
rs9508907	13:19824529-19824529	C	missense_variant	MODERATE	ZMYM5	ENSG00000132950	Transcript
rs9508908	13:19824602-19824602	T	missense_variant	MODERATE	ZMYM5	ENSG00000132950	Transcript
rs951773	12:52380451-52380451	G	missense_variant	MODERATE	KRT84	ENSG00000161849	Transcript
rs9534264	13:45967538-45967538	A	missense_variant	MODERATE	ZC3H13	ENSG00000123200	Transcript
rs953767	6:151573370-151573370	A	missense_variant	MODERATE	CCDC170	ENSG00000120262	Transcript
rs956868	12:881746-881746	C	missense_variant	MODERATE	WNK1	ENSG00000060237	Transcript
rs9582626	13:102745233-102745233	G	missense_variant	MODERATE	CCDC168	ENSG00000175820	Transcript
rs9585986	13:102742263-102742263	G	missense_variant	MODERATE	CCDC168	ENSG00000175820	Transcript
rs958755	3:56682894-56682894	G	missense_variant	MODERATE	FAM208A	ENSG00000163946	Transcript
rs959460	1:89384183-89384183	T	missense_variant	MODERATE	GBP6	ENSG00000183347	Transcript
rs963323	7:12370486-12370486	A	missense_variant	MODERATE	VWDE	ENSG00000146530	Transcript
rs9644063	8:23116937-23116937	A	missense_variant	MODERATE	TNFRSF10C	ENSG00000173535	Transcript
rs966365	1:236394471-236394471	A	missense_variant	MODERATE	EDARADD	ENSG00000186197	Transcript
rs970547	6:75087586-75087586	T	missense_variant	MODERATE	COL12A1	ENSG00000111799	Transcript
rs9782980	1:54807907-54807907	A	missense_variant	MODERATE	LEXM	ENSG00000162398	Transcript
rs9783355	11:5390165-5390165	A	missense_variant	MODERATE	OR51M1	ENSG00000184698	Transcript
rs9831516	3:69180910-69180910	A	missense_variant	MODERATE	FRMD4B	ENSG00000114541	Transcript
rs9833423	3:44242180-44242180	C	missense_variant	MODERATE	TOPAZ1	ENSG00000173769	Transcript
rs9835332	3:56633654-56633654	C	missense_variant	MODERATE	FAM208A	ENSG00000163946	Transcript
rs9840317	3:119190312-119190312	G	missense_variant	MODERATE	UPK1B	ENSG00000114638	Transcript
rs9840993	3:123739046-123739046	A	missense_variant	MODERATE	MYLK	ENSG00000065534	Transcript
rs9843344	3:13629036-13629036	G	missense_variant	MODERATE	FBLN2	ENSG00000163520	Transcript
rs9866564	3:175627355-175627355	G	missense_variant	MODERATE	NAALADL2	ENSG00000177694	Transcript
rs9873604	3:44570558-44570558	G	missense_variant	MODERATE	ZKSCAN7	ENSG00000196345	Transcript
rs9883988	3:130443551-130443551	G	missense_variant	MODERATE	COL6A5	ENSG00000172752	Transcript
rs9890721	17:50526142-50526142	T	missense_variant	MODERATE	MYCBPAP	ENSG00000136449	Transcript
rs9891361	17:41503661-41503661	A	missense_variant	MODERATE	KRT13	ENSG00000171401	Transcript
rs9921412	16:71954207-71954207	T	missense_variant	MODERATE	PKD1L3	ENSG00000277481	Transcript
rs9929443	16:20843987-20843987	C	missense_variant	MODERATE	AC004381.6	ENSG00000005189	Transcript
rs9933	4:87480464-87480464	C	missense_variant	MODERATE	SPARCL1	ENSG00000152583	Transcript
rs9934227	16:57985492-57985492	A	missense_variant	MODERATE	TEPP	ENSG00000159648	Transcript
rs9938751	16:12908502-12908502	C	missense_variant	MODERATE	SHISA9	ENSG00000237515	Transcript
rs9973235	19:4847701-4847701	G	missense_variant	MODERATE	PLIN3	ENSG00000105355	Transcript
rs9988	17:75234761-75234761	A	missense_variant	MODERATE	NUP85	ENSG00000125450	Transcript
