# Supplementary material for: Whole exome sequencing reveals rare variants linked to congenital pouch colon
Source: Sci Rep. 2018 Apr 27;8:6646. doi: 10.1038/s41598-018-24967-y (PMC5923232; doi:10.1038/s41598-018-24967-y)
Supplement: Supplementary file 3 — Supplementary_Table 3 [file 41598_2018_24967_MOESM3_ESM.xls]

## Sheet: Table_3
#Uploaded_variation	Location	Position	Consequence	IMPACT	SYMBOL	Gene	Feature_type
rs200071427	5	177090459-177090464	frameshift_variant	HIGH	FGFR4	ENSG00000160867	Transcript
rs745773004	17	41184554-41184601	frameshift_variant	HIGH	KRTAP4-1	ENSG00000198443	Transcript
rs746003212	12	121888903-121888907	frameshift_variant	HIGH	PSMD9	ENSG00000110801	Transcript
rs746821333	3	112199363-112199388	frameshift_variant	HIGH	SLC9C1	ENSG00000172139	Transcript
rs747192639	2	177617089-177617093	frameshift_variant	HIGH	TTC30A	ENSG00000197557	Transcript
rs748431598	6	89708538-89708543	frameshift_variant	HIGH	MDN1	ENSG00000112159	Transcript
rs749523892	2	195987186-195987190	frameshift_variant	HIGH	DNAH7	ENSG00000118997	Transcript
rs749683168	19	57493561-57493563	frameshift_variant	HIGH	ZNF419	ENSG00000105136	Transcript
rs750259396	6	109528987-109529007	frameshift_variant	HIGH	AK9	ENSG00000155085	Transcript
rs751643484	8	23116788-23116831	frameshift_variant	HIGH	TNFRSF10C	ENSG00000173535	Transcript
rs751759784	19	45786117-45786134	frameshift_variant	HIGH	DMWD	ENSG00000185800	Transcript
rs752730569	8	23116778-23116821	frameshift_variant	HIGH	TNFRSF10C	ENSG00000173535	Transcript
rs752956164	8	23116786-23116829	frameshift_variant	HIGH	TNFRSF10C	ENSG00000173535	Transcript
rs753566883	7	100960608-100960612	frameshift_variant	HIGH	MUC3A	ENSG00000169894	Transcript
rs755649046	19	4511633-4511635	frameshift_variant	HIGH	PLIN4	ENSG00000167676	Transcript
rs756006936	6	109528993-109528998	frameshift_variant	HIGH	AK9	ENSG00000155085	Transcript
rs756026642	8	23116782-23116825	frameshift_variant	HIGH	TNFRSF10C	ENSG00000173535	Transcript
rs756120281	1	248682109-248682111	frameshift_variant	HIGH	OR14I1	ENSG00000189181	Transcript
rs756721452	7	128352355-128352383	frameshift_variant	HIGH	PRRT4	ENSG00000224940	Transcript
rs756743798	5	112209958-112209980	frameshift_variant	HIGH	EPB41L4A	ENSG00000129595		splice_region_variant
rs758535651	8	23116778-23116822	frameshift_variant	HIGH	TNFRSF10C	ENSG00000173535	Transcript
rs759616499	1	227845494-227845504	frameshift_variant	HIGH	PRSS38	ENSG00000185888	Transcript
rs759623796	17	3658081-3658104	frameshift_variant	HIGH	CTNS	ENSG00000040531	Transcript
rs759689755	8	102560763-102560765	frameshift_variant	HIGH	ODF1	ENSG00000155087	Transcript
rs759885583	8	23116785-23116822	frameshift_variant	HIGH	TNFRSF10C	ENSG00000173535	Transcript
rs760488164	3	131228590-131228592	frameshift_variant	HIGH	NEK11	ENSG00000114670	Transcript
rs760832624	10	103458487-103458495	frameshift_variant	HIGH	CALHM1	ENSG00000185933	Transcript
rs761130121	17	8229444-8229446	frameshift_variant	HIGH	CTC1	ENSG00000178971		splice_region_variant
rs761322514	8	23116771-23116812	frameshift_variant	HIGH	TNFRSF10C	ENSG00000173535	Transcript
rs761928800	8	23116807-23116812	frameshift_variant	HIGH	TNFRSF10C	ENSG00000173535	Transcript
rs762879546	19	8891158-8891160	frameshift_variant	HIGH	MUC16	ENSG00000181143	Transcript
rs764211604	20	63555832-63555836	frameshift_variant	HIGH	FNDC11	ENSG00000125531	Transcript
rs764250368	8	23116787-23116830	frameshift_variant	HIGH	TNFRSF10C	ENSG00000173535	Transcript
rs764374907	8	23116799-23116839	frameshift_variant	HIGH	TNFRSF10C	ENSG00000173535	Transcript
rs764650085	19	8892937-8892942	frameshift_variant	HIGH	MUC16	ENSG00000181143	Transcript
rs766264675	6	109528994-109528998	frameshift_variant	HIGH	AK9	ENSG00000155085	Transcript
rs766424766	8	102560759-102560767	frameshift_variant	HIGH	ODF1	ENSG00000155087	Transcript
rs767973246	19	8895040-8895045	frameshift_variant	HIGH	MUC16	ENSG00000181143	Transcript
rs768199757	17	41184569-41184618	frameshift_variant	HIGH	KRTAP4-1	ENSG00000198443	Transcript
rs768201498	8	23116782-23116820	frameshift_variant	HIGH	TNFRSF10C	ENSG00000173535	Transcript
rs769597114	2	119681652-119681654	frameshift_variant	HIGH	TMEM177	ENSG00000144120	Transcript
rs769682884	16	1222863-1222865	frameshift_variant	HIGH	TPSG1	ENSG00000116176	Transcript
rs770160423	8	23116796-23116836	frameshift_variant	HIGH	TNFRSF10C	ENSG00000173535	Transcript
rs770841562	15	69033222-69033242	frameshift_variant	HIGH	NOX5	ENSG00000255346	Transcript
rs771029265	19	4511712-4511720	frameshift_variant	HIGH	PLIN4	ENSG00000167676	Transcript
rs771353476	8	23116794-23116823	frameshift_variant	HIGH	TNFRSF10C	ENSG00000173535	Transcript
rs771385961	8	23116785-23116828	frameshift_variant	HIGH	TNFRSF10C	ENSG00000173535	Transcript
rs772226857	19	4511509-4511514	frameshift_variant	HIGH	PLIN4	ENSG00000167676	Transcript
rs772658003	6	160249245-160249250	frameshift_variant	HIGH	SLC22A2	ENSG00000112499	Transcript
rs773749082	8	23116784-23116827	frameshift_variant	HIGH	TNFRSF10C	ENSG00000173535	Transcript
rs775531540	15	69035484-69035486	frameshift_variant	HIGH	NOX5	ENSG00000255346	Transcript
rs775619848	8	23116796-23116833	frameshift_variant	HIGH	TNFRSF10C	ENSG00000173535	Transcript
rs776982056	8	13499309-13499314	frameshift_variant	HIGH	DLC1	ENSG00000164741	Transcript
rs777295037	8	23116792-23116823	frameshift_variant	HIGH	TNFRSF10C	ENSG00000173535	Transcript
rs777913965	19	4511712-4511725	frameshift_variant	HIGH	PLIN4	ENSG00000167676	Transcript
rs778345185	5	157055447-157055454	frameshift_variant	HIGH	HAVCR1	ENSG00000113249	Transcript
rs778497744	8	23116790-23116834	frameshift_variant	HIGH	TNFRSF10C	ENSG00000173535	Transcript
rs778572079	8	23116783-23116827	frameshift_variant	HIGH	TNFRSF10C	ENSG00000173535	Transcript
rs778926307	10	27100242-27100268	frameshift_variant	HIGH	ANKRD26	ENSG00000107890	Transcript
rs780232775	1	8330425-8330435	frameshift_variant	HIGH	SLC45A1	ENSG00000162426	Transcript
rs780481818	12	48525772-48525774	frameshift_variant	HIGH	OR8S1	ENSG00000197376	Transcript
rs781402606	8	6444655-6444662	frameshift_variant	HIGH	MCPH1	ENSG00000147316	Transcript
rs796394576	1	116945086-116945088	frameshift_variant	HIGH	PTGFRN	ENSG00000134247	Transcript
