# Supplementary material for: Whole exome sequencing reveals rare variants linked to congenital pouch colon
Source: Sci Rep. 2018 Apr 27;8:6646. doi: 10.1038/s41598-018-24967-y (PMC5923232; doi:10.1038/s41598-018-24967-y)
Supplement: Supplementary file 4 — Supplementary_Table 4a [file 41598_2018_24967_MOESM4_ESM.xls]

## Sheet: Table_4a
rs15895	12:113010483-113010483	G	stop_lost	HIGH	OAS2	ENSG00000111335	Transcript
rs358231	4:22818881-22818881	T	stop_lost	HIGH	GBA3	ENSG00000249948	Transcript
rs8054182	16:81112202-81112202	G	stop_lost	HIGH	PKD1L2	ENSG00000166473	Transcript
