# Supplementary material for: Whole exome sequencing reveals rare variants linked to congenital pouch colon
Source: Sci Rep. 2018 Apr 27;8:6646. doi: 10.1038/s41598-018-24967-y (PMC5923232; doi:10.1038/s41598-018-24967-y)
Supplement: Supplementary file 5 — Supplementary_Table 4b [file 41598_2018_24967_MOESM5_ESM.xls]

## Sheet: Table_4b
#Uploaded_variation	Location	Allele	Consequence	IMPACT	SYMBOL	Gene	Feature_type
rs1051419	20:10639738-10639738	C	stop_gained	HIGH	JAG1	ENSG00000101384	Transcript
rs11228710	11:56663740-56663740	T	stop_gained	HIGH	OR5AR1	ENSG00000172459	Transcript
rs11231341	11:63081015-63081015	C	stop_gained	HIGH	SLC22A24	ENSG00000197658	Transcript
rs1132349	11:45913833-45913833	C	stop_gained	HIGH	PEX16	ENSG00000121680	Transcript
rs11554947	11:2308765-2308765	A	stop_gained	HIGH	TSPAN32	ENSG00000064201	Transcript
rs400917	2:9904885-9904885	A	stop_gained	HIGH	TAF1B	ENSG00000115750	Transcript
rs55796947	17:21300898-21300898	T	stop_gained	HIGH	MAP2K3	ENSG00000034152	Transcript
rs7213318	17:75283543-75283543	C	stop_gained	HIGH	SLC25A19	ENSG00000125454	Transcript
