# Supplementary material for: Whole exome sequencing reveals rare variants linked to congenital pouch colon
Source: Sci Rep. 2018 Apr 27;8:6646. doi: 10.1038/s41598-018-24967-y (PMC5923232; doi:10.1038/s41598-018-24967-y)
Supplement: Supplementary file 6 — Supplementary_Table 5 [file 41598_2018_24967_MOESM6_ESM.xls]

## Sheet: Table_5
Sr.No.	Gene	Primer	M13+Primers sequence	Length	Tm	GC	Product size	mRNA	exon1	Variant	Mutation
1	RBBP5	RBBP5-F	TGT AAA ACG ACG GCC AGT GGA TAC CTG GCT ATT GTT GCC T	40	68.6	50	405	NM_001193272	exon3	c.T113C	p.L38P
		RBBP5-R	CAG GAA ACA GCT ATG ACC CTC CCA AGA AAG GTG CTT CAA G	40	68.6	50
2	IFT22	IFT22-F	TGT AAA ACG ACG GCC AGT ATCCCAAGCCACCGGAAGGAAAT	41	69.5	51	262	NM_001130822	exon3	c.A155T	p.D52V
		IFT22-R	CAG GAA ACA GCT ATG ACC CAA TTG CCT AGG GTA CAG TAG GTG	42	69.4	50
3	MAPKBP1	MAPKBP1-F	TGT AAA ACG ACG GCC AGT ATGCCTGTGGTTCCAGCTACTA	40	68.6	50	472	NM_014994	exon4	c.C250G	p.H84D
		MAPKBP1-R	CAG GAA ACA GCT ATG ACC CAT CTG GCT TTA GGA CCC AA	40	68.6	50
4	SLC4A7	SLC4A7-F	TGT AAA ACG ACG GCC AGT GCTGTAACATTCTCCTGTAC	38	66.6	47	589	NM_001258380	exon21	c.A2808C	p.L936F
		SLC4A7-R	CAG GAA ACA GCT ATG ACC GAA CGT CCT GAA TTC TGA AG	38	66.6	47
5	BTN1A1	BTN1A1-F	TGT AAA ACG ACG GCC AGT CTCTCCAGTTGATGTGACTC	38	67.7	50	595	NM_001732	exon7	c.C1281G	p.D427E
		BTN1A1-R	CAG GAA ACA GCT ATG ACC GGA CAA TGG GAT CTC CTT AG	38	67.7	50
6	ZNF346	ZNF346-F	TGT AAA ACG ACG GCC AGT TTACTGTTACCGCAAGCCCT	38	67.7	50	847	NM_001308213	exon7	c.A802C	p.T268P
		ZNF346-R	CAG GAA ACA GCT ATG ACC TAT AGA GGG AAC TCC TGC CA	38	67.7	50
7	PTK7	PTK7-F	TGT AAA ACG ACG GCC AGT CCTTGGGTGGCTGCTTGTATAA	40	68.6	50	495	NM_002821	exon20	c.A3149C	p.D1050A
		PTK7-R	CAG GAA ACA GCT ATG ACC AGG GAA AAC TGC CCA GCT CAA A	40	68.6	50
8	E2F6	E2F6-F	TGT AAA ACG ACG GCC AGT ACA TGT TCG GTG GAC ACT GGT T	40	68.6	50	640	NM_212540	exon3	c.T234G	p.P78P
		E2F6-R	CAG GAA ACA GCT ATG ACC GTA CTC TCT AGG ATG ATG CAA G	40	67.6	48
9	BAIAP3	BAIAP3-F	TGT AAA ACG ACG GCC AGT TGT GTG TTG TTC ACC GTC ATG G	40	68.6	50	535	NM_003933	exon34	c.T3527A	p.L1176H
		BAIAP3-R	CAG GAA ACA GCT ATG ACC TTC ACA GCA CAC ACC AGA CAG A	40	68.6	50
10	IL33	IL33-F	TGT AAA ACG ACG GCC AGT CCACCAGATCTTTCTAGCCCTA	40	68.6	50	467	NM_001314044	exon6	c.C489T	p.Y163Y
		IL33-R	CAG GAA ACA GCT ATG ACC CCA CAA GAT AGA AGG AGA TGG G	40	68.6	50
11	EGFLAM	EGFLAM-F	TGT AAA ACG ACG GCC AGT ACC CCT TTC CTT CTC TGG CTT T	40	68.6	50	649	NM_182798	exon3	c.368dupT	p.F123fs
		EGFLAM-R	CAG GAA ACA GCT ATG ACC TCT TGG AGA AGG GAC TAG AAG G	40	68.6	50
12	KIF13A	KIF13A-F	TGT AAA ACG ACG GCC AGT TTGGCTCACTAGACCCAGTTCA	40	68.6	50	432	NM_001105568	exon17	c.A1963A	p.T655T
		KIF13A-R	CAG GAA ACA GCT ATG ACC GGA GGG GTC TTT AAC AGC TAA C	40	68.6	50
13	C1orf105	C1orf105-F	TGT AAA ACG ACG GCC AGT ACC CTC TGG TCA TTC ACA TCA C	40	68.6	50	339	NM_139240	exon5	c.A300C	p.P100P
		C1orf105-R	CAG GAA ACA GCT ATG ACC AAC CAG TCA AGA AGC CTG TTC C	40	68.6	50
14	PAN2	PAN2-F	TGT AAA ACG ACG GCC AGT CAG TGC CAA TTC TGT GAA CCC A	40	68.6	50	487	NM_001166279	exon7	c.G1140A	p.V380V
		PAN2-R	CAG GAA ACA GCT ATG ACC TCC CCA AGG GTC CAG AGA AAA A	40	68.6	50
