# Supplementary material for: Whole exome sequencing reveals rare variants linked to congenital pouch colon
Source: Sci Rep. 2018 Apr 27;8:6646. doi: 10.1038/s41598-018-24967-y (PMC5923232; doi:10.1038/s41598-018-24967-y)
Supplement: Supplementary file 7 — Supplementary_Table 6a [file 41598_2018_24967_MOESM7_ESM.xls]

## Sheet: Table_6a
Gene	mRNA	exon1	Variant	Mutation
PTK7	NM_002821	exon20	c.A3149C	p.D1050A
RBBP5	NM_001193272	exon3	c.T113C	p.L38P
E2F6	NM_212540	exon3	c.T234G	p.P78P
MAPKBP1	NM_014994	exon4	c.C250G	p.H84D
BAIAP3	NM_003933	exon34	c.T3527A	p.L1176H
IL33	NM_001314044	exon6	c.C489T	p.Y163Y
EGFLAM	NM_182798	exon3	c.368dupT	p.F123fs
SLC4A7	NM_001258380	exon21	c.A2808C	p.L936F
KIF13A	NM_001105568	exon17	c.A1963A	p.T655T
C1orf105	NM_139240	exon5	c.A300C	p.P100P
PAN2	NM_001166279	exon7	c.G1140A	p.V380V
IFT22	NM_001130822	exon3	c.A155T	p.D52V
BTN1A1	NM_001732	exon7	c.C1281G	p.D427E
ZNF346	NM_001308213	exon7	c.A802C	p.T268P
