# Supplementary material for: Whole exome sequencing reveals rare variants linked to congenital pouch colon
Source: Sci Rep. 2018 Apr 27;8:6646. doi: 10.1038/s41598-018-24967-y (PMC5923232; doi:10.1038/s41598-018-24967-y)
Supplement: Supplementary file 8 — Supplementary_Table 6b [file 41598_2018_24967_MOESM8_ESM.xls]

## Sheet: Table_6b
	PTK7	RBBP5	E2F6	MAPKBP1	BAIAP3	IL33	EGFLAM	SLC4A7	KIF13A	C1orf105	PAN2	IFT22	BTN1A1	ZNF346
	c.A3149C	c.T113C	c.T234G	c.C250G	c.T3527A	c.C489T	c.368dupT	c.A2808C	c.A1963A	c.A300C	c.G1140A	c.A155T	c.C1281G	c.A802C
1	AA	TT	TT	CC	TT	CT	NA	AA	AA	AA	GG	AA	CC	AA
2	AA	TT	TT	CC	TT	CC	NA	AA	AA	AA	GG	AA	CC	AA
3	AA	TT	TT	CC	TT	CC	NA	AA	AA	AA	GG	AA	CC	AA
4	AA	TT	TT	CC	TT	CT	NA	AA	AA	AA	GG	AA	CC	AA
5	AA	TT	TT	CC	TT	CT	NA	AA	AA	AA	GG	AA	CC	AA
6	AA	TT	TT	CC	TT	TT	NA	AA	AA	AA	GG	AA	CC	AA
7	AA	TT	TT	CC	TT	CC	NA	AA	AA	AA	GG	AA	CC	AA
8	AA	TT	TT	CC	TT	CT	NA	AA	AA	AA	GG	AA	CC	AA
9	AA	TT	TT	CC	TT	CT	NA	AA	AA	AA	GG	AA	CG	AA
10	AA	TT	TT	CC	TT	CC	NA	AA	AA	AA	GG	AA	CC	AA
11	AA	TT	TT	CC	TT	CT	NA	AA	AA	AA	GG	AA	CC	AA
12	AA	TT	TT	CC	TT	CC	NA	AA	AA	AA	GG	AA	CC	AA
13	AA	TT	TT	CC	TT	CC	NA	AA	AA	AA	GG	AA	CC	AA
14	AA	TT	TT	CC	TT	CT	NA	AA	AA	AA	GG	AA	CC	AA
15	AA	TT	TT	CC	TT	TT	NA	AA	AA	AA	GG	AA	CC	AA
16	AA	TT	TT	CC	TT	CT	NA	AA	AA	AA	GG	AA	CC	AA
17	AA	TT	TT	CC	TT	CC	NA	AA	AA	AA	GG	AA	CC	AA
18	AA	TT	TT	CC	TT	CC	NA	AA	AA	AA	GG	AA	CC	AA
19	AA	TT	TT	CC	TT	CC	NA	AA	AA	AA	GG	AA	CC	AA
20	AA	TT	TT	CC	TT	CT	NA	AA	AA	AA	GG	AA	CC	AA
21	AA	TT	TT	CC	TT	CC	NA	AA	AA	AA	GG	AA	CC	AA
22	AA	TT	TT	CC	TT	CT	NA	AA	AA	AA	GG	AA	CC	AA
23	AA	TT	TT	CC	TT	CC	NA	AA	AA	AA	GG	AA	CC	AA
24	AA	TT	TT	CC	TT	CT	NA	AA	AA	AA	GG	AA	CC	AA
25	AA	TT	TT	CC	TT	CT	NA	AA	AA	AA	GG	AA	CC	AA
26	AA	TT	TT	CC	TT	CT	NA	AA	AA	AA	GG	AA	CC	AA
27	AA	TT	TT	CC	TT	CC	NA	AA	AA	AA	GG	AA	CC	AA
28	AA	TT	TT	CC	TT	CC	NA	AA	AA	AA	GG	AA	CC	AA
29	AA	TT	TT	CC	TT	CC	NA	AA	AA	AA	GG	AA	CC	AA
30	AA	TT	TT	CC	TT	CT	NA	AA	AA	AA	GG	AA	CC	AA
31	AA	TT	TT	CC	TT	CC	NA	AA	AA	AA	GG	AA	CC	AA
32	AA	TT	TT	CC	TT	CC	NA	AA	AA	AA	GG	AA	CC	AA
